# Supplementary material for: Raman microscopy-based quantification of the physical properties of intracellular lipids
Source: Commun Biol. 2021 Oct 8;4:1176. doi: 10.1038/s42003-021-02679-w (PMC8501034; doi:10.1038/s42003-021-02679-w)
Supplement: Supplementary file 4 — Supplementary Data 1 [file 42003_2021_2679_MOESM4_ESM.csv]

PC18:0(d0)/PC16:0(d62) ratio	gauche/trans ratio of PC16:0(d62)
0	0.148058792
0.125	0.14666417
0.25	0.192457532
0.5	0.262043882
1	0.364659135
2	0.402826603
3	0.407303478
4	0.410260982
5	0.416784493
6	0.411376073
7	0.414613294
8	0.410663095
