# Supplementary material for: Raman microscopy-based quantification of the physical properties of intracellular lipids
Source: Commun Biol. 2021 Oct 8;4:1176. doi: 10.1038/s42003-021-02679-w (PMC8501034; doi:10.1038/s42003-021-02679-w)
Supplement: Supplementary file 5 — Supplementary Data 2 [file 42003_2021_2679_MOESM5_ESM.csv]

summary	PC18:1(d0)/PC16:0(d62) ratio	PC18:1(d0)/PC16:0(d62) ratio	gauche/trans ratio	gauche/trans ratio	area ratio
condition	LD	non-LD	LD	non-LD	LD / (LD + non-LD) [%]
1: C16:0(d31) 50uM	0.078	2.934	0.163	0.406	5.055
1: C16:0(d31) 50uM	0.029	2.589	0.151	0.389	5.367
1: C16:0(d31) 50uM	0.010	4.019	0.147	0.399	7.386
1: C16:0(d31) 50uM	0.007	3.601	0.146	0.384	4.283
1: C16:0(d31) 50uM	0.147	2.773	0.164	0.390	5.356
1: C16:0(d31) 50uM	0.001	2.699	0.146	0.399	6.098
2: C16:0(d31) 30uM + C16:0(d0) 30uM	0.027	1.441	0.149	0.351	15.910
2: C16:0(d31) 30uM + C16:0(d0) 30uM	0.018	2.914	0.150	0.400	5.468
2: C16:0(d31) 30uM + C16:0(d0) 30uM	0.282	2.918	0.201	0.404	8.768
2: C16:0(d31) 30uM + C16:0(d0) 30uM	0.069	2.922	0.159	0.389	13.870
2: C16:0(d31) 30uM + C16:0(d0) 30uM	0.008	2.598	0.147	0.402	9.995
2: C16:0(d31) 30uM + C16:0(d0) 30uM	0.141	3.076	0.175	0.402	9.439
3: C16:0(d31) 50uM + SCD1i	0.290	2.510	0.183	0.401	8.646
3: C16:0(d31) 50uM + SCD1i	0.005	2.350	0.147	0.397	5.136
3: C16:0(d31) 50uM + SCD1i	0.001	2.335	0.146	0.392	5.588
3: C16:0(d31) 50uM + SCD1i	0.000	2.548	0.146	0.390	5.455
3: C16:0(d31) 50uM + SCD1i	0.000	2.379	0.146	0.363	4.644
3: C16:0(d31) 50uM + SCD1i	1.289	1.646	0.353	0.385	1.386
3: C16:0(d31) 50uM + SCD1i	0.000	3.146	0.146	0.395	9.916
4: C16:0(d31) 10uM + SCD1i	3.441	3.306	0.410	0.410	5.047
4: C16:0(d31) 10uM + SCD1i	2.460	2.728	0.406	0.408	8.864
4: C16:0(d31) 10uM + SCD1i	1.972	2.879	0.401	0.408	10.802
4: C16:0(d31) 10uM + SCD1i	2.219	2.967	0.404	0.408	11.316
4: C16:0(d31) 10uM + SCD1i	3.104	3.529	0.409	0.410	10.529
5: C16:0(d31) 10uM	3.589	4.220	0.410	0.411	15.321
5: C16:0(d31) 10uM	3.463	3.711	0.410	0.411	7.860
5: C16:0(d31) 10uM	3.335	3.649	0.410	0.411	12.621
5: C16:0(d31) 10uM	3.230	4.416	0.410	0.411	10.415
5: C16:0(d31) 10uM	2.647	2.634	0.407	0.407	7.296
5: C16:0(d31) 10uM	3.728	3.376	0.411	0.410	10.182
6: C16:0(d31) 30uM + C20:4(d0) 30uM	4.814	3.807	0.412	0.411	8.049
6: C16:0(d31) 30uM + C20:4(d0) 30uM	4.867	3.526	0.412	0.410	8.654
6: C16:0(d31) 30uM + C20:4(d0) 30uM	4.440	2.985	0.412	0.408	8.271
6: C16:0(d31) 30uM + C20:4(d0) 30uM	5.336	4.454	0.413	0.412	8.397
6: C16:0(d31) 30uM + C20:4(d0) 30uM	3.984	3.324	0.411	0.410	7.850
7: C16:0(d31) 10uM + C20:4(d0) 40uM	4.760	3.487	0.412	0.410	15.361
7: C16:0(d31) 10uM + C20:4(d0) 40uM	5.725	4.006	0.413	0.411	14.647
7: C16:0(d31) 10uM + C20:4(d0) 40uM	5.385	4.214	0.413	0.411	10.275
7: C16:0(d31) 10uM + C20:4(d0) 40uM	5.445	3.729	0.413	0.411	20.504
7: C16:0(d31) 10uM + C20:4(d0) 40uM	6.093	5.188	0.413	0.412	16.319
8: C16:0(d31) 30uM + C16:0(d0) 100uM	0.000	0.000	0.146	0.146	0.000
8: C16:0(d31) 30uM + C16:0(d0) 100uM	0.010	0.069	0.148	0.160	0.000
8: C16:0(d31) 30uM + C16:0(d0) 100uM	0.029	0.020	0.152	0.150	1.264
8: C16:0(d31) 30uM + C16:0(d0) 100uM	0.132	0.071	0.165	0.160	0.000
8: C16:0(d31) 30uM + C16:0(d0) 100uM	0.058	0.128	0.158	0.171	0.000
