# Supplementary material for: Raman microscopy-based quantification of the physical properties of intracellular lipids
Source: Commun Biol. 2021 Oct 8;4:1176. doi: 10.1038/s42003-021-02679-w (PMC8501034; doi:10.1038/s42003-021-02679-w)
Supplement: Supplementary file 6 — Supplementary Data 3 [file 42003_2021_2679_MOESM6_ESM.csv]

relative_C18:1(d0)_amount	2000.220482	2001.657159	2003.093837	2004.530514	2005.967192	2007.403869	2008.840547	2010.277224	2011.713902	2013.150579	2014.587257	2016.023934	2017.460612	2018.89729	2020.333967	2021.770645	2023.207322	2024.644	2026.080677	2027.517355	2028.954032	2030.39071	2031.827387	2033.264065	2034.700742	2036.13742	2037.574097	2039.010775	2040.447452	2041.88413	2043.320808	2044.757485	2046.194163	2047.63084	2049.067518	2050.504195	2051.940873	2053.37755	2054.814228	2056.250905	2057.687583	2059.12426	2060.560938	2061.997615	2063.434293	2064.87097	2066.307648	2067.744326	2069.181003
0	0	-0.000201599	0.00129937	0.002649961	0.005102406	0.005792254	0.006109995	0.007617105	0.009108503	0.009560951	0.009377986	0.012007212	0.012482337	0.012426887	0.012739787	0.014362369	0.015932684	0.017110201	0.018159481	0.01883954	0.020389324	0.022691376	0.024502196	0.026209427	0.028351371	0.030744345	0.031747438	0.032752328	0.03425838	0.036377013	0.03924359	0.040986472	0.044889945	0.049914388	0.054805331	0.061158576	0.069912598	0.080800725	0.093378467	0.105264641	0.121206139	0.134893425	0.152081461	0.167052366	0.190374124	0.217459712	0.245483607	0.283041314	0.32045745
0	0	0.003925372	0.003248588	0.004568861	0.002729375	0.003695913	0.007175312	0.009254714	0.00966596	0.009272206	0.009250927	0.010595185	0.010881756	0.013517461	0.015434887	0.01614775	0.019886584	0.020826474	0.019465815	0.018557027	0.021541477	0.025056933	0.026554304	0.029502523	0.031165064	0.031866682	0.035170487	0.034136208	0.033248217	0.039623816	0.038094298	0.044845805	0.052273591	0.054884308	0.058076771	0.065512931	0.075580504	0.08602272	0.096630028	0.109306571	0.118266142	0.13382537	0.1513056	0.165694938	0.188798453	0.214858556	0.238311155	0.280150626	0.319646246
0	0	0.001834641	0.00268994	0.002651276	0.004278156	0.005305124	0.006071398	0.00741851	0.008402813	0.009584411	0.012235829	0.013283662	0.013873433	0.016207946	0.016840698	0.01785868	0.018635293	0.01807732	0.019951232	0.023636392	0.024552928	0.025007518	0.027356319	0.027934383	0.02847099	0.028727241	0.032666215	0.032223187	0.034056113	0.036335125	0.039014706	0.042331123	0.045631674	0.051812168	0.056782992	0.062710928	0.071790131	0.081172975	0.093340343	0.106648804	0.119428545	0.134821942	0.151751143	0.170727332	0.190344211	0.214691889	0.245504316	0.280189422	0.319589027
0	0	0.003712792	0.006017148	0.006085427	0.007094523	0.008513558	0.009833463	0.011319811	0.012403578	0.012987965	0.014332905	0.015433632	0.018269759	0.015886856	0.01848029	0.018370078	0.020268715	0.021608119	0.022909981	0.024118231	0.025321438	0.026676231	0.027820891	0.028314854	0.028290352	0.029656931	0.035174161	0.036221749	0.040376758	0.040050997	0.042631883	0.044213123	0.047975636	0.05361174	0.059711957	0.068515152	0.078281835	0.086797245	0.098800637	0.111716273	0.125969795	0.140287157	0.157364169	0.171856343	0.195003665	0.219728231	0.250401718	0.28555283	0.323810467
0	0	0.001645348	0.002326102	0.003603021	0.004305743	0.005590329	0.007169725	0.008352454	0.009438694	0.010419914	0.01108552	0.012234998	0.013449976	0.014218339	0.015527445	0.016019512	0.016738378	0.017444104	0.020083232	0.02122127	0.021772454	0.023978211	0.025758648	0.026306184	0.028933483	0.031198214	0.033074112	0.033744353	0.033833189	0.035263676	0.039394353	0.042205793	0.045637807	0.050052806	0.056223063	0.064275801	0.072277698	0.080405477	0.091910986	0.105759511	0.120069715	0.133818179	0.15019192	0.167468156	0.18907663	0.215542789	0.2478004	0.282940647	0.319450137
0	0	0.001791565	0.003303757	0.004233986	0.004810213	0.006428082	0.008027509	0.009396436	0.010974733	0.011849999	0.01221538	0.01238945	0.014207996	0.015694329	0.01781125	0.017882913	0.019670961	0.019820803	0.019131167	0.021090866	0.024236163	0.026177411	0.027643915	0.028794815	0.028320456	0.029017023	0.032035246	0.03690079	0.037174913	0.037533846	0.041977682	0.043130641	0.047960099	0.053052221	0.058897869	0.065848745	0.073699202	0.083834743	0.095496455	0.109569748	0.12216939	0.13653675	0.156779339	0.175306153	0.193126838	0.219114476	0.24844317	0.286336991	0.324514363
0	0	0.003450539	0.001831301	0.003371828	0.005479459	0.006117881	0.008477327	0.01100135	0.011047032	0.011488961	0.012534455	0.012525745	0.014189001	0.017649337	0.015598584	0.016790093	0.018470843	0.019575965	0.020344041	0.022574567	0.025010579	0.02613671	0.026218401	0.027905755	0.033571805	0.034004978	0.034543866	0.038386329	0.036860681	0.039892825	0.040386725	0.044548507	0.048770359	0.05442896	0.057982622	0.063569863	0.073140763	0.082860265	0.095257219	0.106700253	0.125910939	0.133809946	0.151269697	0.171137113	0.193122724	0.217147703	0.242936288	0.280899564	0.320456106
0	0	0.000641661	0.002124914	0.001127911	0.004266929	0.005982021	0.00581483	0.006686244	0.008065728	0.009290589	0.010806894	0.010984225	0.011135	0.013120653	0.012401007	0.015073491	0.016621757	0.018645326	0.018784681	0.020926814	0.023837435	0.02439083	0.024197039	0.026119507	0.029460593	0.029638977	0.029117895	0.032537841	0.032415531	0.036873464	0.037850841	0.040549781	0.044853682	0.047648853	0.053872765	0.063448204	0.071506998	0.079755192	0.091904344	0.105533556	0.121246095	0.133929797	0.155039492	0.168426346	0.191047813	0.215645912	0.246329363	0.283307542	0.321239794
0	0	0.00080832	0.002099501	0.003067691	0.004249593	0.005792965	0.007218032	0.008488227	0.009818616	0.010399703	0.009980788	0.011918695	0.012310334	0.013891166	0.014167806	0.01606846	0.017725605	0.018756197	0.019468866	0.020257025	0.022244783	0.024292209	0.025557464	0.027765647	0.029879876	0.030130684	0.031977837	0.033298979	0.034160097	0.037685967	0.039243481	0.04072653	0.044925199	0.050980728	0.056847837	0.062786209	0.070590524	0.081286127	0.093820407	0.105865764	0.119747796	0.134346751	0.152596114	0.169018434	0.190227179	0.213124835	0.244452174	0.279557083	0.31849336
0	0	0.000222226	-3.18E-05	0.000971641	0.003368091	0.004586572	0.005807046	0.007502668	0.008639699	0.009731126	0.010536429	0.010929091	0.012672395	0.013758927	0.01163469	0.015798588	0.017278889	0.019455972	0.018562663	0.019720592	0.021607071	0.021950793	0.024330711	0.028222624	0.028466047	0.030106372	0.033840696	0.034452656	0.037372797	0.040509828	0.038640303	0.041432327	0.048724053	0.053329102	0.055839998	0.060851295	0.06930834	0.079177062	0.090443408	0.105153928	0.118458072	0.134966345	0.153764948	0.17163688	0.196457498	0.213706122	0.246135851	0.281947907	0.319076301
0.1	0	-0.000100598	0.000815057	0.001391648	0.004416189	0.004924318	0.0047351	0.005707472	0.006882121	0.008499682	0.009049551	0.010545871	0.009433657	0.011770108	0.013026366	0.01358673	0.015767629	0.016741637	0.017190342	0.018273867	0.020590071	0.02212546	0.022880871	0.025448201	0.028386044	0.032719328	0.030485359	0.033318119	0.033553752	0.037122211	0.040085091	0.040374712	0.044900942	0.049860558	0.055437825	0.063083194	0.070683004	0.079533742	0.092703301	0.104926714	0.119881688	0.132735276	0.152635076	0.170229988	0.189519797	0.216221999	0.247756605	0.283374882	0.320605905
0.1	0	0.001030762	0.002471824	0.00361207	0.00423153	0.005325615	0.006441077	0.007574119	0.009042447	0.010122506	0.010819509	0.011718635	0.012725833	0.012503515	0.014331085	0.015533613	0.016973512	0.018198721	0.019799826	0.020986916	0.022016252	0.023723624	0.025555359	0.026937759	0.028818119	0.030333566	0.031480796	0.033491859	0.034564916	0.037246893	0.03903104	0.041444282	0.044868498	0.049908227	0.055883556	0.062328249	0.070329761	0.080600429	0.092353025	0.10538367	0.118734066	0.133818586	0.14999447	0.167891301	0.187742579	0.21358176	0.243119033	0.27949219	0.317824205
0.1	0	-0.006901546	-0.011677875	-0.013202183	-0.005407841	-0.003997845	-0.004062164	-0.001141569	-0.002699072	-0.004130308	0.003990382	0.00619268	0.001924247	0.000459533	-0.000518999	0.005016144	0.010848837	0.015479598	0.015891328	0.01590747	0.017836384	0.017180815	0.018369313	0.025959701	0.02327808	0.020982945	0.025820171	0.031598728	0.028694734	0.031237015	0.030678446	0.032350119	0.038550264	0.04462692	0.048015813	0.051851044	0.062636499	0.077983949	0.088531939	0.102608307	0.122716739	0.140425931	0.149027138	0.166226769	0.189096995	0.21216421	0.242653901	0.280546666	0.325896106
0.1	0	0.001488251	0.002224255	0.003038064	0.004138841	0.005893077	0.007486951	0.008265655	0.008946861	0.010236578	0.011313672	0.011423889	0.012333513	0.013911089	0.014231532	0.016327117	0.017879012	0.018768426	0.019943055	0.021481153	0.022958649	0.024644217	0.026424597	0.027600527	0.028794534	0.030198721	0.032267116	0.034862517	0.034506052	0.037391491	0.039691755	0.041818393	0.046376608	0.051398531	0.057066833	0.064269917	0.072186274	0.081125995	0.093007329	0.106763426	0.120342791	0.136553276	0.153031779	0.168234148	0.190738259	0.218111744	0.246329941	0.282503796	0.320323316
0.1	0	0.0010794	0.001742957	0.002083095	0.003435762	0.005298168	0.006955149	0.0082364	0.009066302	0.009608145	0.010347162	0.011025976	0.012206358	0.013266548	0.014578206	0.014925149	0.0173696	0.018224939	0.019287549	0.020696706	0.022858494	0.024135502	0.024382516	0.026349533	0.028134162	0.029780021	0.03178172	0.033497992	0.034190866	0.037269521	0.03945067	0.042462128	0.046199765	0.050585116	0.056207264	0.063862173	0.072471034	0.081426501	0.092880125	0.10624843	0.120578308	0.134175879	0.151095755	0.169002888	0.192178873	0.217379865	0.245988915	0.283325577	0.322967274
0.1	0	0.001069819	0.002428868	0.003352492	0.004571921	0.005866184	0.006911124	0.007977887	0.009067653	0.009819786	0.010570689	0.011522918	0.012639099	0.013683727	0.014374678	0.015254226	0.016488403	0.01802806	0.018870586	0.020586184	0.022837001	0.024219915	0.025217234	0.026821257	0.028504311	0.030189005	0.031652118	0.032686938	0.034506592	0.036287719	0.038609595	0.041884438	0.046105867	0.05060088	0.056146509	0.063031062	0.071022516	0.080649644	0.0922818	0.105413203	0.119216096	0.134831388	0.151507135	0.169017924	0.189871946	0.215788594	0.246241362	0.281422853	0.317938585
0.1	0	0.003543882	0.003965006	0.00342061	0.00598812	0.008166623	0.009020276	0.010154556	0.012720866	0.016444296	0.017289749	0.012563826	0.01425947	0.014997078	0.016982433	0.018766556	0.022841724	0.021679975	0.019880225	0.022504973	0.023475317	0.022098514	0.024782906	0.029901392	0.031891881	0.033071268	0.037945357	0.03613108	0.034824905	0.041645151	0.04561635	0.047646611	0.049654641	0.052458914	0.056428141	0.065147699	0.076659113	0.08848109	0.102001169	0.107775657	0.127478031	0.140734913	0.156456833	0.172076879	0.198874789	0.225289351	0.254050496	0.284633544	0.318576181
0.1	0	0.0008442	0.002265222	0.003215266	0.004386933	0.005256745	0.006377776	0.007637331	0.008562595	0.009612683	0.010493649	0.011328517	0.01264853	0.013367269	0.015135942	0.015305867	0.016735168	0.018015205	0.019382107	0.020757656	0.022542153	0.024317531	0.025534899	0.026752262	0.028038475	0.029986654	0.032868214	0.034204711	0.034704478	0.036500338	0.039037198	0.041924549	0.045243749	0.049821773	0.055546836	0.062794585	0.071573912	0.081795838	0.093560451	0.104693968	0.118954695	0.134533992	0.149260588	0.168139173	0.188077624	0.214773949	0.244514604	0.281531545	0.318268834
0.1	0	0.000753509	0.001770667	0.003369715	0.00438864	0.00525829	0.006599549	0.008023701	0.008878442	0.009583437	0.010954004	0.011723994	0.012344975	0.013009429	0.013951836	0.015309687	0.016946712	0.018473132	0.019317099	0.020521388	0.022507747	0.023991763	0.024965357	0.027061272	0.029404234	0.030396626	0.03143119	0.033237372	0.034852884	0.037190025	0.03943622	0.042070552	0.045763463	0.050550462	0.056146445	0.063039518	0.071378676	0.081185703	0.092954553	0.105536585	0.11999167	0.135616341	0.151573344	0.168106746	0.189370955	0.215832656	0.245250633	0.280985048	0.318865868
0.1	0	0.000698571	0.00154304	0.002800988	0.004255318	0.00577445	0.007178051	0.008115426	0.009069457	0.010652247	0.01172344	0.012054256	0.012731793	0.013395531	0.015374231	0.015726695	0.017538637	0.018848367	0.01992368	0.021619738	0.023327273	0.02389999	0.024927308	0.02754199	0.028326625	0.030072435	0.032501173	0.034583935	0.035550382	0.036784538	0.03978092	0.041975702	0.045860632	0.051056383	0.056663736	0.063182394	0.07180341	0.082785764	0.095012695	0.107389547	0.118810285	0.134280151	0.152406224	0.17030942	0.191620343	0.215686209	0.245782379	0.281659587	0.319335576
0.2	0	0.000527936	9.59E-05	0.00267494	0.00469539	0.005613243	0.006232212	0.006728677	0.007514514	0.009277465	0.011555026	0.012998544	0.013863168	0.014791728	0.014793133	0.017523952	0.019045131	0.019639304	0.021531791	0.023754865	0.026409767	0.026350877	0.02598121	0.030262454	0.030667273	0.034462338	0.033638376	0.03668712	0.035954191	0.03994452	0.040735687	0.044376156	0.047406299	0.050648954	0.054982876	0.061836504	0.071368249	0.082612846	0.09585033	0.108579372	0.122318623	0.134868471	0.153627669	0.174618959	0.19367192	0.222546693	0.251492452	0.28703164	0.323934312
0.2	0	0.00026759	0.00075488	0.002004782	0.002787013	0.004671332	0.006955336	0.008251008	0.009506041	0.011273029	0.011947961	0.013109186	0.012700439	0.011947407	0.01402768	0.016439059	0.016380607	0.017388535	0.018977334	0.021837775	0.023700085	0.024556995	0.02569192	0.026895664	0.029974551	0.030259692	0.032015829	0.034305702	0.036330762	0.037340202	0.04021093	0.042951528	0.047721686	0.051952975	0.058260684	0.065002598	0.07197858	0.082906837	0.095251069	0.10858207	0.119257952	0.136253044	0.152741837	0.172636947	0.194189284	0.216311059	0.249630181	0.286478687	0.322565912
0.2	0	0.001629782	0.003624228	0.002999902	0.0050479	0.00702353	0.00773009	0.008755886	0.009579419	0.009860512	0.011997464	0.013299512	0.014125812	0.015576455	0.014299028	0.017515535	0.016212549	0.019466731	0.020591161	0.022207165	0.02425091	0.025114847	0.025684842	0.026572991	0.028893732	0.029902071	0.031839212	0.034371305	0.035281435	0.038080405	0.039357835	0.042073909	0.045105248	0.051401789	0.057905142	0.064396083	0.073059323	0.083281363	0.094654555	0.106222914	0.122190576	0.136093565	0.152083867	0.169735438	0.189603238	0.215311281	0.245273099	0.282583905	0.321647864
0.2	0	0.001107235	0.00307294	0.00373192	0.005332606	0.006161137	0.006823288	0.008458217	0.010628461	0.012255974	0.012167864	0.012927212	0.014659969	0.013696425	0.016680707	0.017222685	0.017601811	0.018877512	0.019994774	0.022414095	0.023669733	0.025015489	0.027748946	0.028096314	0.028450474	0.030356753	0.032480639	0.034397871	0.033609722	0.037044596	0.040495897	0.043117331	0.047213119	0.05096424	0.055926545	0.06362666	0.071997964	0.081214291	0.09415687	0.107406437	0.120814939	0.135788496	0.150811796	0.169748972	0.189943016	0.215894594	0.249022349	0.282605585	0.317974904
0.2	0	-0.002088435	-6.89E-05	0.001955757	0.002516785	0.004469075	0.006092963	0.006089085	0.006524204	0.008397457	0.010103656	0.009458088	0.010206581	0.010598881	0.012929181	0.014200522	0.013683378	0.016063063	0.017551952	0.019554344	0.021252414	0.021396169	0.022220331	0.024977999	0.027587967	0.029434576	0.031803469	0.033346352	0.033376379	0.035729753	0.039472422	0.039678004	0.043022288	0.048430112	0.054995714	0.063118878	0.070839022	0.077866857	0.088780197	0.104291986	0.118174058	0.13504257	0.148626389	0.170708818	0.191224671	0.21944643	0.245110364	0.281431042	0.321989923
0.2	0	0.002908731	0.003090367	0.004693721	0.005492673	0.005677852	0.007439226	0.009114538	0.010166318	0.012321954	0.012517334	0.013315333	0.012917584	0.016144461	0.017405115	0.017052485	0.018923054	0.020239494	0.020158635	0.021807837	0.024878841	0.025953778	0.026315621	0.029057522	0.030476886	0.031517893	0.032636025	0.034034317	0.035959291	0.039410676	0.041151395	0.043804389	0.048129009	0.052706851	0.057811912	0.064599885	0.073455198	0.083304904	0.093156759	0.105173917	0.120189151	0.138994594	0.15351636	0.170530729	0.192601359	0.218994376	0.246732222	0.28346149	0.320818819
0.2	0	0.00145594	0.00333512	0.003377374	0.003999741	0.0053808	0.007921024	0.009864107	0.009797814	0.010013038	0.011411432	0.012043713	0.013490295	0.014371595	0.016431209	0.01644521	0.016595734	0.018134134	0.019819234	0.021556823	0.023571556	0.024990957	0.02634248	0.028717683	0.029926448	0.0311812	0.035073019	0.035635024	0.035487503	0.03947822	0.043466767	0.044504155	0.047256117	0.053876008	0.059125179	0.062453208	0.071689853	0.086177685	0.095572009	0.106307681	0.122485393	0.135601604	0.149462472	0.169604954	0.187444845	0.212675191	0.247517848	0.287377851	0.321906259
0.2	0	0.001305658	0.002725496	0.004214102	0.004498684	0.006369695	0.008077506	0.008611469	0.009191591	0.009762136	0.011429442	0.013908742	0.013972398	0.014487254	0.015130405	0.019398409	0.018622045	0.0195052	0.021420384	0.021793382	0.022857063	0.025214266	0.0279066	0.030391153	0.029465684	0.030164481	0.033809469	0.033981415	0.03389221	0.036097911	0.040991633	0.044382445	0.048326109	0.053338276	0.057805256	0.062133583	0.070355533	0.082205221	0.092628255	0.105546754	0.11910469	0.136208685	0.152899196	0.172627752	0.1899471	0.214141461	0.245128762	0.284075297	0.322162879
0.2	0	0.000629135	-2.23E-05	0.003127356	0.005117897	0.004483294	0.005848606	0.008288455	0.008405545	0.008878056	0.011055957	0.011044352	0.013721487	0.014678207	0.014328607	0.015879142	0.016946554	0.019410757	0.019777572	0.020662926	0.023147511	0.025018034	0.025942859	0.026890921	0.027315848	0.029587615	0.031413052	0.032955278	0.033508387	0.036591005	0.039349407	0.042835337	0.046331607	0.050729641	0.05662501	0.063712497	0.072728255	0.083153471	0.092812191	0.105000904	0.121009113	0.13869028	0.153067129	0.171529824	0.191341773	0.215441767	0.247541357	0.284555834	0.320589676
0.2	0	0.00341585	0.003332157	0.004985262	0.005106599	0.005856609	0.007973215	0.009844858	0.01088916	0.011544293	0.012072889	0.012728744	0.013997738	0.012160655	0.015244243	0.014511972	0.016082265	0.019763844	0.020604628	0.021197948	0.022159455	0.024612484	0.027770527	0.028640013	0.030615634	0.029612904	0.032643272	0.036285372	0.036631368	0.038843853	0.040431967	0.04234792	0.04813813	0.053047416	0.057184685	0.063052841	0.071258515	0.08082059	0.091924455	0.108333718	0.122345409	0.136950317	0.150729943	0.170766491	0.191083297	0.218239599	0.246567441	0.284360458	0.31928369
0.3	0	0.003633707	0.0022391	0.005415325	0.008327516	0.007772463	0.006375247	0.007582599	0.010115444	0.011561839	0.012995197	0.010796926	0.016418315	0.017526968	0.015366468	0.01492567	0.018471244	0.018832523	0.022418611	0.024190058	0.025058025	0.025690178	0.02637876	0.030909665	0.033079802	0.031484613	0.034279425	0.035609915	0.039441149	0.039917492	0.042134757	0.046994299	0.050264206	0.055366058	0.061882334	0.069928156	0.079950857	0.089971896	0.100926115	0.114052114	0.124189606	0.139924346	0.149623027	0.175505505	0.197113042	0.220200684	0.25175634	0.290888096	0.325622989
0.3	0	0.001029167	0.001300005	0.002143624	0.002687889	0.004338344	0.005614332	0.00641638	0.008183248	0.009550223	0.009083112	0.009004788	0.011946844	0.010227725	0.01256368	0.014066407	0.015694464	0.018948096	0.01930651	0.019793846	0.021189263	0.022246047	0.023810309	0.025756022	0.02670991	0.029075907	0.030587647	0.031592081	0.034257748	0.034709242	0.039147417	0.041144787	0.043951583	0.048528466	0.055049353	0.062033548	0.069075496	0.078308019	0.089667772	0.102532156	0.121315431	0.132951606	0.151015538	0.16619154	0.192247969	0.215266471	0.244666993	0.27889572	0.315063453
0.3	0	2.50E-05	0.003140478	0.003913895	0.005263603	0.006952608	0.00708102	0.007656092	0.009337111	0.00990742	0.011393233	0.012281882	0.012693976	0.012149462	0.015209421	0.016948578	0.018416773	0.020223205	0.020392498	0.021377651	0.022848238	0.023497357	0.024770274	0.027053525	0.02858303	0.03181238	0.033970388	0.035131815	0.034214196	0.037622548	0.040100394	0.041510066	0.045668331	0.049545931	0.053007551	0.061414047	0.072363398	0.080857899	0.092136676	0.105958049	0.122362368	0.137384098	0.15185132	0.170117264	0.192635715	0.218210696	0.249555427	0.284752386	0.3215678
0.3	0	0.00187496	0.000538047	0.003168337	0.003829566	0.003921835	0.00643352	0.011298855	0.013420661	0.01056877	0.0107824	0.011491081	0.013918898	0.015738131	0.015473362	0.015583814	0.017727598	0.020778422	0.022685922	0.024286763	0.025729487	0.025828636	0.025233835	0.026420599	0.029302282	0.030869382	0.032169272	0.036425596	0.035970359	0.040612035	0.038552416	0.043143247	0.048554783	0.049856843	0.054992151	0.063891824	0.07302848	0.084539224	0.095502628	0.104596493	0.120345882	0.139832424	0.153966889	0.170772226	0.188820865	0.218204119	0.245749009	0.28030381	0.31766169
0.3	0	0.000817475	0.001596105	0.003771666	0.004428893	0.00613605	0.008745518	0.009952367	0.010132529	0.010501836	0.010581901	0.012576069	0.013534692	0.012751673	0.014962712	0.014633536	0.017650554	0.018079685	0.018425306	0.021591192	0.024092475	0.024001031	0.02531121	0.028969615	0.029710564	0.030745591	0.034743034	0.032400017	0.03650627	0.03926893	0.039457214	0.04340317	0.047035877	0.051094676	0.058022481	0.066942201	0.074929983	0.083327619	0.095276669	0.105915702	0.118909697	0.135351035	0.15105123	0.167412841	0.188785304	0.21265181	0.247674674	0.283595512	0.320175216
0.3	0	0.002008058	0.002068854	0.005816882	0.007150655	0.007630437	0.008895066	0.010863433	0.012245385	0.012555988	0.014151366	0.013189583	0.015664629	0.013861135	0.016792204	0.016621519	0.017190667	0.018955048	0.020562975	0.022823554	0.025466786	0.027218727	0.027220927	0.027210986	0.030290381	0.031463384	0.03353464	0.03644208	0.035065304	0.037622456	0.039559903	0.044470423	0.04753362	0.050892914	0.057212323	0.064689738	0.07222071	0.081437339	0.092572965	0.105529032	0.12163837	0.137669494	0.151498096	0.169894595	0.189287317	0.216008449	0.24743195	0.281647274	0.31777548
0.3	0	-0.000703375	0.000475251	0.002060858	0.003556471	0.003754819	0.004237665	0.005137019	0.006339653	0.008634315	0.009353143	0.009726528	0.012211539	0.011423739	0.011594157	0.014598516	0.015274122	0.014713273	0.016558633	0.019755433	0.022264398	0.02346509	0.024692921	0.026780983	0.027486037	0.028007236	0.029038832	0.031093118	0.03224325	0.034492598	0.037704028	0.040231771	0.046024512	0.049290548	0.055097486	0.06413381	0.072285915	0.081654816	0.093366503	0.106420688	0.12364851	0.134342089	0.153298681	0.170459071	0.190214096	0.216774595	0.249437591	0.282657883	0.320049321
0.3	0	0.001070318	0.002242614	0.002499903	0.004474502	0.006151782	0.006308085	0.007151208	0.008589136	0.009216576	0.011440729	0.011041051	0.01230481	0.0139941	0.015005424	0.014155445	0.015444042	0.018131307	0.020048688	0.020544086	0.021792434	0.023731008	0.025224705	0.027232154	0.029037042	0.029706375	0.030167732	0.035720777	0.035169138	0.036548722	0.038462846	0.039859377	0.043982122	0.05012312	0.056490092	0.064036925	0.072370336	0.079912326	0.090297446	0.107406684	0.124211973	0.135951313	0.153657683	0.170231001	0.192387485	0.216042286	0.247803499	0.283643967	0.322053103
0.3	0	0.002674166	0.003609372	0.005561775	0.005985297	0.007453286	0.008899176	0.009118822	0.01050674	0.012878084	0.012819897	0.014617398	0.015851519	0.017952432	0.017448576	0.017507038	0.018815844	0.021347067	0.02321874	0.023856789	0.0252079	0.026604173	0.027346967	0.029143019	0.030965283	0.034066106	0.034814388	0.035115655	0.038209898	0.039686723	0.041164126	0.045341082	0.049601182	0.054042223	0.05955858	0.066586345	0.074448975	0.083394435	0.095433436	0.109332376	0.12386842	0.135809864	0.154111378	0.17274369	0.194773714	0.218814843	0.247672791	0.28407218	0.321035456
0.3	0	-0.000388828	0.001608189	0.002537849	0.004670064	0.006425129	0.006945577	0.007669411	0.008678018	0.009517268	0.011404212	0.010946109	0.011150277	0.012524473	0.014812652	0.015270787	0.015245653	0.016861939	0.019301264	0.021159506	0.022734598	0.024035204	0.025141942	0.026571272	0.027742238	0.030759715	0.033169762	0.034182815	0.034761578	0.038756829	0.039198922	0.043199835	0.047539108	0.050434893	0.056001017	0.06393808	0.071381795	0.081030948	0.094306996	0.105433933	0.12114316	0.132959195	0.149882806	0.166555783	0.187393159	0.21309443	0.24230279	0.278915568	0.317699331
0.4	0	0.001944245	-0.000510938	0.003866333	0.004470883	0.005049873	0.006627507	0.007707748	0.008979659	0.010231315	0.011333857	0.011790999	0.012679921	0.013262076	0.016657661	0.014576067	0.016315367	0.018550601	0.019892251	0.021765103	0.022992524	0.024100805	0.026160736	0.02763871	0.029110479	0.029972405	0.029669546	0.034330745	0.03912405	0.038972217	0.040546056	0.042721416	0.048123519	0.05268635	0.057761174	0.065295512	0.073336291	0.083343607	0.098329942	0.111345357	0.12267172	0.138221941	0.152707523	0.169277272	0.19473277	0.221278052	0.252299098	0.283333957	0.32109276
0.4	0	-0.000172029	-0.000222839	0.00128165	0.005176313	0.005910463	0.005738139	0.006693633	0.007974668	0.009219795	0.008151229	0.011081125	0.016121793	0.015985238	0.014594797	0.016297251	0.016170629	0.016640846	0.018025715	0.018806539	0.020655974	0.022571795	0.023905183	0.026792682	0.027689133	0.027568979	0.030931851	0.032858112	0.032100399	0.035818861	0.042386715	0.042107883	0.044868472	0.05134552	0.057101805	0.065195835	0.075293143	0.084670858	0.09795617	0.109158986	0.118738702	0.138770679	0.152322672	0.169876272	0.192150105	0.220520978	0.249815649	0.286036955	0.324561443
0.4	0	0.001626502	-0.000481774	0.00175665	0.003449259	0.004119624	0.005389543	0.007702788	0.008524391	0.007394836	0.009828054	0.01180222	0.014719536	0.013691998	0.013943572	0.015338809	0.016912708	0.018138512	0.01966027	0.02118083	0.023636642	0.025928673	0.026355694	0.026105213	0.026908425	0.031420647	0.035971575	0.033558344	0.038147735	0.036880573	0.040466214	0.043336038	0.047487745	0.052589731	0.057493324	0.063709501	0.07380214	0.086294873	0.097286971	0.108681145	0.121929308	0.142774267	0.152542899	0.177327214	0.196632889	0.223831238	0.254968017	0.288985907	0.325296702
0.4	0	0.000392062	0.00442341	0.006179022	0.007386688	0.008401331	0.00765144	0.009173471	0.011518211	0.009279173	0.010677089	0.011465413	0.013415629	0.018272093	0.017797088	0.015966101	0.016752108	0.017694409	0.02172115	0.02635523	0.028094134	0.02743055	0.027708617	0.029805629	0.030124164	0.029452805	0.03498674	0.038164588	0.039801557	0.039474468	0.04215224	0.046550872	0.047697396	0.052439337	0.05714098	0.065490953	0.076578564	0.084647843	0.098447193	0.112248095	0.128104125	0.138760745	0.15546371	0.170266334	0.194679312	0.226336261	0.252130605	0.291218932	0.32798355
0.4	0	0.002961633	0.005570504	0.005216342	0.006933381	0.007975579	0.007957489	0.007972651	0.010126175	0.013766186	0.012399009	0.014609675	0.015214727	0.015564862	0.017774386	0.018556408	0.020030907	0.021645516	0.023831328	0.024394796	0.025381998	0.026640424	0.027554643	0.029848103	0.030151206	0.03173915	0.037121663	0.037370136	0.037131249	0.039244853	0.039816473	0.044820453	0.048581295	0.050364763	0.05749213	0.067807872	0.077141833	0.088045627	0.099119561	0.109387635	0.124923703	0.139056298	0.159740379	0.173655716	0.192348401	0.21961607	0.251978879	0.288180574	0.326653643
0.4	0	-0.003886447	-0.00041643	-0.000909556	-0.000729588	0.003358472	0.005258414	0.004382198	0.005197345	0.007081958	0.008553571	0.00941329	0.008743512	0.009975982	0.012419245	0.015905526	0.015048035	0.017710877	0.019832125	0.020823655	0.020322495	0.020168404	0.024035044	0.028811375	0.02839644	0.029997583	0.0288112	0.034689859	0.039000031	0.035304415	0.036341616	0.043349044	0.04364013	0.046576253	0.056379209	0.066090636	0.075479794	0.087255447	0.097566167	0.110760464	0.121332755	0.141255191	0.159125567	0.172808531	0.195832443	0.220940949	0.244787518	0.283114778	0.320114727
0.4	0	-0.000368506	0.001584411	0.003731012	0.004593929	0.006675038	0.008337712	0.009006736	0.009638924	0.010180308	0.012401114	0.013539517	0.012812704	0.014827621	0.014158654	0.015313734	0.016443856	0.018592277	0.020049003	0.021800194	0.024066084	0.025652833	0.02577263	0.026308601	0.02966511	0.029792534	0.030237269	0.033875242	0.035920713	0.037345658	0.040280705	0.043908278	0.047880212	0.05325636	0.059443849	0.06587153	0.073068325	0.081752984	0.093034648	0.107579371	0.122105838	0.138773332	0.156285496	0.173139107	0.193297806	0.221170875	0.251806133	0.287927896	0.324433873
0.4	0	0.002754849	0.002967304	0.004103134	0.006051805	0.007308275	0.007637651	0.008744726	0.010502989	0.011002331	0.011658099	0.013300058	0.013772187	0.014840176	0.015451603	0.015723918	0.01827329	0.019364566	0.021372194	0.02295452	0.023900835	0.025364815	0.027103806	0.028342053	0.029272912	0.031136764	0.034447979	0.036701016	0.034295801	0.037984689	0.040519282	0.043388149	0.045681004	0.050109702	0.057381388	0.066230625	0.075216438	0.084443192	0.096292061	0.110957703	0.124764194	0.135995334	0.153858954	0.172473388	0.192466454	0.217621286	0.246152572	0.282015098	0.322819694
0.4	0	0.000682918	-0.001221698	-0.002294716	0.000882039	0.004998038	0.004064863	0.003333375	0.007957158	0.010676668	0.009051536	0.010998816	0.011715326	0.011173774	0.014217142	0.012190554	0.01385041	0.014984409	0.018767429	0.020132236	0.022439764	0.024481565	0.023989916	0.026484972	0.027105734	0.026054825	0.029868617	0.037257809	0.032769636	0.038081176	0.038527674	0.044797678	0.049467671	0.052635599	0.057068875	0.064056857	0.072097753	0.080473594	0.092236705	0.10693563	0.124787515	0.143044513	0.15206694	0.17249986	0.187803689	0.218258283	0.243852435	0.281922608	0.320710336
0.4	0	0.004806867	0.00534155	0.006751322	0.009096287	0.011026117	0.01142118	0.011194041	0.012664638	0.013992232	0.011274369	0.013366727	0.016094567	0.013883675	0.018172799	0.018755071	0.025550343	0.02357763	0.024522177	0.025723205	0.027006592	0.028305605	0.02848789	0.030249523	0.032242349	0.038019247	0.036040031	0.04019632	0.041880925	0.040251321	0.045992226	0.04961054	0.049953809	0.055057121	0.06103677	0.067010488	0.075127774	0.085245595	0.098788618	0.110374004	0.1269538	0.14893062	0.159248823	0.176330819	0.199108349	0.227949508	0.253440087	0.294767528	0.33088907
0.5	0	0.001752034	0.001176856	0.002205145	0.00386254	0.00582911	0.007246466	0.00813275	0.009148471	0.010083086	0.010962474	0.011856502	0.012404537	0.012562275	0.014711962	0.014619886	0.017606199	0.018310721	0.020135763	0.021166191	0.022646793	0.023920149	0.024887535	0.028532903	0.030261272	0.03088643	0.032897098	0.034521484	0.0354004	0.036408326	0.039810371	0.042991897	0.045762267	0.050902998	0.056796986	0.063324675	0.071527925	0.081432027	0.093437597	0.105187652	0.119917313	0.134414394	0.149338505	0.17026746	0.189400474	0.216196671	0.246286066	0.282158836	0.318629789
0.5	0	0.000791365	0.002049818	0.002823152	0.004320996	0.005894745	0.007406352	0.008694466	0.009883341	0.011213757	0.011518058	0.012033542	0.013344227	0.013208565	0.013931929	0.016206277	0.017339641	0.017377013	0.019569434	0.021189551	0.02267536	0.024711279	0.026095447	0.027222599	0.0283705	0.030167706	0.031490924	0.034142569	0.035100214	0.038130289	0.039032505	0.042319217	0.046303572	0.051177927	0.056622877	0.063210141	0.071738721	0.081458598	0.092119501	0.104844449	0.119412817	0.134765608	0.150477015	0.16958587	0.188581811	0.216384949	0.24539944	0.281710566	0.319142345
0.5	0	0.000918698	0.001459412	0.002945716	0.004274518	0.005320829	0.006797332	0.008188765	0.009504799	0.010980676	0.010787461	0.011366974	0.012224574	0.012116018	0.014786219	0.015816954	0.01689613	0.018180758	0.019888715	0.021537378	0.022604228	0.023543775	0.025321836	0.027424188	0.028342088	0.029935376	0.03224323	0.033774211	0.03524469	0.037642092	0.039530472	0.041670931	0.045605028	0.050310063	0.056058059	0.063304611	0.071275663	0.080779226	0.093326079	0.105938284	0.119432762	0.135388277	0.151858384	0.168305094	0.189753959	0.215282449	0.24520233	0.283145785	0.320984956
0.5	0	0.00038836	0.002313836	0.002711081	0.004293641	0.006137542	0.007542759	0.008821047	0.010309634	0.011537171	0.011389693	0.012263817	0.012525269	0.013239976	0.015033276	0.015770509	0.017277754	0.017869428	0.019128166	0.021484549	0.022885118	0.023576044	0.024842258	0.026478086	0.029189692	0.030778376	0.032158739	0.033270088	0.034189437	0.035985362	0.038480206	0.041773339	0.045825325	0.051475327	0.05640538	0.06264514	0.071397105	0.080902653	0.093213599	0.106762765	0.120556436	0.134699135	0.151279432	0.168876601	0.188981652	0.21453489	0.245492249	0.281067071	0.318585869
0.5	0	0.00131216	0.003015747	0.003977204	0.005592168	0.006252158	0.007455376	0.008843036	0.009498948	0.010869212	0.011642552	0.012498974	0.012285393	0.014600385	0.014909938	0.016805014	0.018607764	0.019024173	0.019766951	0.02171185	0.023941571	0.02475489	0.025536814	0.028336006	0.029941472	0.031148135	0.033065507	0.033589625	0.034635128	0.03721641	0.039724225	0.04223459	0.045832415	0.050561093	0.055902726	0.062773265	0.071610701	0.081922909	0.093640755	0.105638137	0.120193524	0.134310693	0.150197464	0.168993525	0.188986376	0.21376217	0.244347914	0.280760225	0.319359086
0.5	0	-0.001860246	-0.000226081	0.003286596	0.005794816	0.006596138	0.006477311	0.004648873	0.00338513	0.006776785	0.010449145	0.010438882	0.011621497	0.011515854	0.017498834	0.017907764	0.017262548	0.016840913	0.016454221	0.018985789	0.023748193	0.026094836	0.026935753	0.029799598	0.029614851	0.028554224	0.032903892	0.032908206	0.036805692	0.036253586	0.037901659	0.044524254	0.047167014	0.049347175	0.056504879	0.065049643	0.071570302	0.078890177	0.089166727	0.104297623	0.124969618	0.133143207	0.146813413	0.165705256	0.186648636	0.219224161	0.243812823	0.278784981	0.315780857
0.5	0	0.005012898	0.003632833	0.005375044	0.006539103	0.007097276	0.008440016	0.010560983	0.010909733	0.009861162	0.013371663	0.014726428	0.013792427	0.014518181	0.013762895	0.017679689	0.018706706	0.018888591	0.021233715	0.023102905	0.026933636	0.02930647	0.026980577	0.027278356	0.030684996	0.032405203	0.035294183	0.035269223	0.037006371	0.036815635	0.040881334	0.043742913	0.045888141	0.049989049	0.056701191	0.065981176	0.075240721	0.082664141	0.092312962	0.107030139	0.126406655	0.134019643	0.156967676	0.177047207	0.191960958	0.211614948	0.253003744	0.286816712	0.321904172
0.5	0	0.002303289	0.003240188	0.003910055	0.005220393	0.00603005	0.007114193	0.008728296	0.009388228	0.009869608	0.012238307	0.012162412	0.014346842	0.014714712	0.015308244	0.016658057	0.016832162	0.019185467	0.020139694	0.021322056	0.023165307	0.024464471	0.02589754	0.02758505	0.028182864	0.030787249	0.032981735	0.034050936	0.035043872	0.036947016	0.039573583	0.042825279	0.046851954	0.051301398	0.056249599	0.063080793	0.072559708	0.083405196	0.094386886	0.106540155	0.121152785	0.134967853	0.150456155	0.168455783	0.189130688	0.215467244	0.247029256	0.283442755	0.320597579
0.5	0	0.002191435	0.002770897	0.004325266	0.004667037	0.005445554	0.007432574	0.008816005	0.009525675	0.011209654	0.012790386	0.013755686	0.013972394	0.013822475	0.014710886	0.017113924	0.017812028	0.018162031	0.019850031	0.021254244	0.0235767	0.02537654	0.026007444	0.028506861	0.029922724	0.030804751	0.033220699	0.034908818	0.035974748	0.038362226	0.040749339	0.043562831	0.047137503	0.051160379	0.05653702	0.063539185	0.071735389	0.081563988	0.093410725	0.106698891	0.122042137	0.136008504	0.153533324	0.169006719	0.189367222	0.216805792	0.248632954	0.283948338	0.318669956
0.5	0	-0.000126507	0.002583229	0.003169077	0.003632477	0.004060435	0.005836269	0.008340571	0.009324808	0.008489556	0.00810886	0.014343324	0.016761352	0.013718507	0.015250993	0.014705556	0.016205435	0.015853524	0.017671577	0.022958579	0.024989209	0.024322443	0.026613631	0.0300028	0.031333499	0.030265653	0.032248706	0.035099269	0.035971284	0.035716433	0.042584963	0.041668012	0.046883856	0.053724417	0.060011104	0.064901612	0.069842983	0.08005385	0.092623077	0.102858423	0.120662442	0.138056275	0.148896128	0.163386742	0.185738433	0.215230615	0.24374069	0.286101436	0.321442981
0.6	0	-0.003150069	0.00362209	0.002330726	0.004574746	0.005342144	0.006194504	0.006804376	0.006333256	0.009691006	0.01189545	0.013434459	0.021383183	0.021679001	0.012598634	0.007778546	0.016096099	0.022788719	0.021274176	0.022926725	0.024417039	0.025647643	0.030809647	0.031715304	0.027807803	0.028059292	0.029822292	0.029640919	0.03631093	0.036397833	0.042271534	0.037190247	0.040254193	0.04773351	0.053642158	0.063688579	0.078648478	0.086590453	0.089334828	0.111866666	0.132718142	0.137836763	0.158823743	0.183780411	0.202542561	0.226332456	0.25175521	0.288335601	0.330714793
0.6	0	0.001230101	0.004064175	0.004515516	0.004058813	0.004815147	0.007097015	0.008060793	0.007002965	0.007679343	0.010482178	0.011509884	0.013801561	0.011586222	0.017494948	0.016605367	0.014663654	0.017536761	0.022000939	0.02384186	0.023654823	0.023893958	0.024734471	0.025755108	0.028026806	0.030312897	0.035952528	0.035021706	0.030805418	0.032512235	0.040279592	0.045850136	0.050670095	0.054139593	0.060908101	0.069162242	0.074199428	0.082468587	0.098617589	0.110262702	0.125029133	0.140535621	0.157636795	0.17201051	0.19756122	0.221749826	0.250850013	0.288732738	0.330322912
0.6	0	0.000683965	0.002401833	0.003883758	0.004983945	0.005931989	0.007606025	0.008700341	0.009687157	0.012125262	0.012356768	0.012875229	0.012826233	0.01393981	0.013177817	0.018122216	0.018127621	0.019364307	0.020952782	0.021176349	0.02258393	0.025372583	0.026583228	0.027083027	0.029130833	0.027920414	0.029100964	0.035446558	0.035809342	0.038012297	0.042064415	0.044126504	0.048369784	0.052422177	0.056603374	0.064816264	0.075622859	0.085415707	0.09663353	0.110344032	0.126238226	0.144261272	0.163544837	0.178953768	0.201036787	0.22622449	0.251172022	0.283379811	0.325874233
0.6	0	0.017619499	0.017908944	0.014454635	0.013666229	0.014289101	0.020283219	0.022907532	0.023380092	0.033839014	0.035818132	0.033416721	0.027277352	0.020331784	0.022592189	0.026071931	0.031312692	0.030710989	0.032631584	0.032721734	0.037597389	0.041761764	0.038428121	0.037800855	0.039390862	0.055483158	0.053810938	0.054276126	0.049335719	0.049883551	0.043655917	0.057086326	0.065585612	0.065810325	0.066194694	0.073603563	0.085799944	0.098743592	0.112753402	0.118169561	0.127508236	0.15561631	0.176860184	0.18829213	0.208325724	0.231498322	0.264371616	0.293317793	0.318733182
0.6	0	0.001543114	0.001420789	0.002731605	0.003873649	0.00553399	0.006802814	0.0075919	0.008895559	0.009995041	0.010503308	0.012099748	0.013960308	0.014708984	0.014138135	0.015203089	0.016767058	0.01811038	0.01950556	0.021071863	0.022549425	0.023711379	0.024668802	0.02637094	0.029579813	0.031627249	0.032390906	0.036744832	0.03758513	0.0360102	0.039599519	0.043433158	0.046199466	0.052243484	0.059453767	0.067347245	0.075297106	0.083491562	0.096716876	0.109993446	0.125901262	0.141396445	0.157455879	0.175250017	0.198463202	0.224492956	0.254334361	0.290934306	0.327510313
0.6	0	-0.000610625	0.000352929	0.002662023	0.004252699	0.005564556	0.006942656	0.008013714	0.008629687	0.008692993	0.008635384	0.011029556	0.01363523	0.012044838	0.013488976	0.014289887	0.0168433	0.016491784	0.018563967	0.021161558	0.023655553	0.024310558	0.023587317	0.02557809	0.027317853	0.030652417	0.032742037	0.034227721	0.03391159	0.035690791	0.03922121	0.042300854	0.046072958	0.051118216	0.055902001	0.063503148	0.073635287	0.082289657	0.092653297	0.105378766	0.117222856	0.133707166	0.151415085	0.172309894	0.19289863	0.219724817	0.248782202	0.28775504	0.323313749
0.6	0	-0.001326497	-0.000657748	0.001423321	0.00109556	0.001626331	0.003737616	0.005398732	0.005959844	0.006346051	0.007525856	0.00893238	0.011134293	0.012712202	0.010240366	0.011225133	0.012794121	0.014926402	0.017153211	0.018639129	0.021219437	0.023151657	0.022994401	0.024211136	0.026482226	0.028610407	0.029013988	0.031487156	0.031579845	0.036230496	0.038312798	0.041627598	0.045222648	0.048138259	0.054663437	0.063962791	0.072008062	0.081044468	0.09408561	0.106726937	0.120426159	0.138652305	0.152981352	0.172606567	0.192383451	0.219081316	0.250340701	0.286799948	0.324152724
0.6	0	0.000132628	0.002162945	0.002882571	0.003446572	0.004291533	0.005350313	0.007105878	0.008585918	0.009192322	0.011274419	0.011846175	0.013011935	0.013426203	0.012778277	0.013190068	0.015228749	0.0184006	0.019561072	0.020882627	0.022613666	0.024275042	0.025740502	0.025909266	0.026801183	0.031315104	0.031861544	0.03297169	0.033854193	0.035315722	0.039207485	0.042608262	0.046518175	0.049835625	0.05623337	0.065039454	0.072590769	0.081074444	0.093373621	0.106624623	0.122574022	0.138444515	0.156361082	0.171148782	0.193133112	0.221568393	0.252421393	0.287336939	0.322955667
0.6	0	-0.001333987	-0.004203877	-0.001884467	-0.005604677	-0.006928102	-0.004221718	0.000719109	0.004170073	0.002594784	0.006479701	0.014436167	0.014506564	0.008046417	0.013481508	0.016257117	0.018513625	0.019426959	0.016233469	0.015386463	0.016064682	0.01576766	0.019866943	0.026749356	0.024166395	0.025672159	0.031215701	0.02745839	0.03954412	0.041669677	0.035948236	0.038945536	0.047364363	0.052325528	0.0522245	0.05868888	0.074345614	0.088026988	0.098102241	0.107851733	0.115890456	0.12917771	0.168558801	0.163946316	0.182467611	0.217621332	0.251561947	0.28967176	0.323927671
0.6	0	8.84E-05	-0.001588794	0.000360425	0.000287015	-0.000176919	0.002150443	0.004613385	0.005214322	0.007492342	0.011751019	0.012423897	0.013356144	0.0086565	0.012807683	0.012376254	0.016858506	0.018004148	0.016616796	0.017107547	0.020500155	0.021588218	0.021013859	0.024268663	0.02487753	0.024527606	0.030094575	0.027846133	0.030989093	0.032437315	0.043212392	0.046629721	0.046678571	0.05175253	0.056257734	0.061750074	0.073387602	0.086433788	0.097068233	0.108207097	0.12442728	0.138125568	0.159875966	0.172504539	0.194233092	0.217880579	0.252614839	0.281911035	0.3201698
0.6	0	-0.002498551	-0.004959285	0.000817714	0.002958296	0.002860228	0.004156563	0.005623292	0.00498088	0.005119731	0.01120765	0.014285763	0.015619757	0.020731897	0.019946801	0.028880925	0.025142146	0.018494338	0.027671287	0.03294753	0.036734041	0.032954901	0.019710228	0.023252641	0.034290045	0.039549682	0.049209194	0.037342526	0.048671337	0.040029254	0.042762558	0.051703041	0.056545077	0.05730729	0.058413993	0.059864323	0.066977581	0.085386258	0.103600459	0.115277556	0.137371188	0.133723921	0.169394392	0.174822506	0.199408165	0.220333525	0.249646933	0.289391571	0.329926626
0.6	0	0.00035818	0.007809605	0.008265427	0.007310838	0.010398755	0.011302907	0.011400942	0.014397805	0.015165713	0.015675294	0.01987594	0.02022983	0.017362151	0.021201311	0.023000611	0.021401927	0.022908459	0.025276447	0.026966268	0.029274258	0.032280756	0.032980581	0.031108466	0.033073746	0.039818736	0.04434581	0.0420722	0.044223252	0.051248823	0.046892105	0.049891393	0.055169216	0.056023519	0.059720579	0.064509868	0.072446061	0.092751867	0.110558722	0.110907806	0.127337207	0.153216048	0.154213772	0.177684213	0.200249746	0.222357346	0.255783552	0.287935083	0.321549268
0.6	0	0.012629022	0.001871997	0.003643519	0.006550524	0.011052477	0.015400352	0.017447613	0.021582801	0.025112215	0.019393037	0.019973441	0.018011212	0.027310688	0.028567278	0.026908651	0.034647211	0.032124081	0.027360396	0.024920097	0.027214804	0.032919994	0.038149308	0.040096805	0.035748547	0.032805807	0.034645883	0.046847171	0.05155207	0.043619363	0.038557503	0.052438223	0.056102067	0.059299086	0.064893472	0.075540878	0.088113945	0.095871842	0.110043202	0.126940802	0.134487489	0.1377729	0.161228134	0.186804559	0.198452311	0.225296493	0.258748674	0.293228285	0.325061632
0.6	0	0.001231933	0.001779072	0.002171658	0.003850852	0.005025081	0.006295095	0.007939792	0.008716358	0.008880729	0.00966457	0.011207205	0.01236394	0.011966265	0.014296112	0.014861568	0.01641792	0.017859277	0.018786799	0.019341111	0.021029617	0.023213151	0.024794107	0.027026812	0.029281643	0.029659785	0.030537213	0.031387386	0.033903497	0.036220705	0.038676566	0.042147297	0.045604471	0.048570601	0.054166964	0.062360706	0.070708826	0.079967913	0.09179052	0.105425385	0.122127636	0.134321887	0.155370474	0.171465799	0.191131562	0.2174021	0.249048867	0.285647674	0.322140289
0.6	0	0.001436376	0.002804591	0.004262948	0.005170848	0.006829983	0.007416754	0.007642593	0.009184639	0.010188302	0.010627977	0.012028405	0.013734633	0.014093401	0.013810766	0.015399685	0.016787897	0.018950079	0.020437523	0.021186233	0.021604017	0.022557727	0.023889321	0.025883207	0.030442959	0.031569974	0.03325323	0.033824692	0.034478136	0.03793254	0.039723068	0.0410348	0.044064331	0.049760975	0.05649576	0.062652597	0.070418552	0.081888646	0.094840176	0.108978279	0.123509269	0.137881232	0.153761331	0.168857159	0.192577555	0.2174622	0.247338235	0.28016884	0.314632439
0.6	0	0.003122418	0.002670546	0.004044288	0.005993925	0.005781625	0.006684596	0.008965225	0.009884971	0.010704881	0.012615707	0.01352941	0.013555263	0.015696487	0.016457462	0.014783411	0.019239208	0.020821201	0.021548812	0.022711175	0.024201075	0.025979743	0.026978909	0.027361998	0.030245292	0.033672928	0.033727194	0.034354061	0.034448346	0.037391876	0.040492862	0.042837857	0.047909888	0.051819689	0.057195484	0.066247167	0.076149282	0.084858154	0.095123795	0.111156036	0.123895751	0.141086939	0.158395949	0.174339124	0.199478824	0.22055371	0.250999451	0.284407143	0.323242367
0.6	0	0.000524078	0.001414559	0.002360276	0.004086685	0.005124743	0.0068559	0.007899441	0.007521257	0.008352544	0.008935616	0.011116151	0.011085644	0.013895904	0.014700392	0.016926098	0.016252138	0.016682195	0.020216487	0.021893421	0.020612218	0.021793225	0.025319068	0.025688554	0.02692416	0.032234487	0.035281142	0.034789233	0.03609201	0.036445042	0.039952063	0.044056534	0.04872179	0.052476837	0.056016891	0.062116568	0.071607431	0.082690889	0.094433336	0.107704083	0.121824075	0.136203206	0.154822438	0.171589048	0.193921357	0.220257697	0.251365238	0.28607832	0.321027746
0.6	0	0.002040692	0.003594039	0.006113313	0.006878101	0.006935586	0.008567501	0.009950371	0.010389354	0.012115124	0.013202698	0.014181391	0.014952337	0.015746431	0.015445951	0.017777542	0.017426574	0.017776608	0.020012499	0.022038732	0.023787473	0.024979342	0.026588496	0.029825885	0.030705669	0.031597931	0.032494293	0.034031048	0.034282188	0.037533672	0.040661348	0.043416194	0.046716275	0.050673146	0.055549809	0.063463996	0.073504757	0.083041633	0.094955463	0.110968045	0.124409765	0.139549289	0.154320025	0.174175152	0.195727883	0.219024035	0.250120084	0.287598117	0.323805914
0.6	0	0.000935604	0.002663199	0.00380307	0.004185721	0.005157033	0.006326426	0.008128965	0.01010364	0.010634555	0.011442109	0.011696239	0.013173162	0.013339911	0.015842524	0.015369568	0.015855671	0.017552469	0.019612747	0.020880327	0.021999103	0.023652789	0.025705441	0.027881572	0.029413974	0.030284588	0.029755311	0.032705786	0.033605866	0.036084205	0.038404127	0.041823463	0.045922838	0.051042473	0.057256137	0.064403934	0.071972699	0.080969571	0.093043401	0.105202679	0.118571865	0.133826666	0.151436149	0.167090846	0.188994061	0.215771332	0.245857087	0.281318715	0.31918493
0.6	0	0.000260767	0.002657452	0.003981628	0.005110708	0.006331519	0.008196419	0.009433375	0.008984674	0.009181014	0.011031005	0.010574427	0.012430849	0.013307333	0.013816642	0.016050823	0.015683718	0.017507567	0.020181945	0.022045474	0.022844547	0.024216994	0.025585997	0.025852603	0.028416405	0.028975318	0.031842178	0.034322486	0.03676207	0.037737853	0.039293249	0.041949947	0.046129039	0.051131604	0.056194826	0.063478498	0.073605806	0.084470532	0.095040046	0.104198812	0.118273033	0.137006628	0.154581147	0.174487076	0.192760274	0.221205158	0.251334502	0.288245006	0.325329358
0.7	0	0.000835555	0.000891339	0.002608178	0.003816318	0.004059361	0.005371398	0.007371163	0.008783335	0.009251892	0.008526174	0.012362601	0.012497717	0.010734729	0.011974708	0.014661937	0.014966767	0.018456107	0.018932647	0.021466811	0.024426017	0.025329701	0.025944865	0.026758422	0.029971109	0.032131334	0.030730421	0.031069892	0.033303409	0.037565798	0.040362681	0.042231322	0.045644595	0.05082448	0.056462296	0.063921965	0.07369938	0.084360304	0.097053488	0.111927617	0.126230516	0.140481086	0.158399814	0.17638543	0.199826011	0.221942267	0.256168034	0.29220796	0.328890875
0.7	0	0.0035373	0.003130564	0.004859824	0.004682378	0.007647806	0.010242165	0.010773477	0.010691994	0.009452651	0.011739263	0.013460505	0.014940166	0.015123356	0.015736229	0.018848107	0.020056931	0.018927435	0.019949952	0.022480884	0.022508385	0.023182206	0.026711933	0.028957132	0.031256488	0.030863656	0.035113186	0.036310619	0.034942846	0.037551907	0.044458702	0.046211301	0.048325979	0.053249993	0.058448123	0.065084418	0.075919921	0.088544643	0.099859069	0.113174623	0.128238928	0.142428118	0.160011285	0.180652308	0.202218436	0.221953925	0.251584628	0.286087867	0.324687627
0.7	0	-0.001503575	0.001571964	0.003314906	0.002189298	0.002931049	0.005336114	0.006117719	0.005577533	0.007497603	0.011964791	0.011130556	0.011131726	0.011728978	0.015524689	0.015167514	0.015801664	0.017290743	0.019554968	0.021149091	0.02085015	0.021891193	0.024228003	0.024814896	0.028560449	0.031047808	0.031250913	0.034749055	0.035425569	0.037072335	0.039470837	0.041046915	0.046177159	0.051504816	0.056975083	0.063808315	0.071472876	0.081458173	0.095393926	0.109993083	0.126101315	0.140224191	0.162305194	0.174171119	0.193033039	0.219283819	0.2524796	0.287122517	0.325139352
0.7	0	0.001394671	0.003229394	0.002859292	0.003140115	0.003933917	0.005448055	0.007999968	0.009785956	0.009735302	0.010092273	0.010533842	0.011946883	0.013963911	0.015039259	0.015301116	0.016106087	0.017825884	0.019620006	0.020796588	0.022325763	0.023926119	0.02496556	0.026287088	0.02782346	0.029925766	0.029820308	0.033629381	0.035317902	0.035434829	0.039946775	0.042775359	0.046377433	0.052001835	0.05742698	0.063817525	0.072837389	0.082326812	0.092446243	0.107472244	0.123556144	0.138691197	0.15661963	0.172358745	0.19408409	0.218350027	0.251372905	0.288076848	0.327210019
0.7	0	-0.000269913	0.004687877	0.004046048	0.002694541	0.005409995	0.007336444	0.005878874	0.005855633	0.009082482	0.010760279	0.01253765	0.015759749	0.018418561	0.016293931	0.017550648	0.018052648	0.016709219	0.019959145	0.02208746	0.021616115	0.023192964	0.026328372	0.02715155	0.028329119	0.032522107	0.031365433	0.030770084	0.034453656	0.036665272	0.041586127	0.044505237	0.048902401	0.05394532	0.057797289	0.06612056	0.077575812	0.085528214	0.094673303	0.106459641	0.124691059	0.142017039	0.16216363	0.182425325	0.200792492	0.225072485	0.256810071	0.29537363	0.334011056
0.7	0	0.002444211	0.00322781	0.001551336	0.001177232	0.00184786	0.002929205	0.00455298	0.00715777	0.00959771	0.00996789	0.0136876	0.014852329	0.018241031	0.014686407	0.014871759	0.014851063	0.015456865	0.020237662	0.022201992	0.022925884	0.025484008	0.02732609	0.028160478	0.0291113	0.02870501	0.029847974	0.038442575	0.035154814	0.038409124	0.037588923	0.04167249	0.048308445	0.050106822	0.055089831	0.065532889	0.074122383	0.08332852	0.098460115	0.110110776	0.127182066	0.143415613	0.157292954	0.171524565	0.196880891	0.221033985	0.25803597	0.292180067	0.32720418
0.7	0	0.001032664	0.0030072	0.004393754	0.006482797	0.005545012	0.004423683	0.00558428	0.007148992	0.008497617	0.010277669	0.012679941	0.01360222	0.012077857	0.014609892	0.020185334	0.020273978	0.019927851	0.019524051	0.021259585	0.024509908	0.026603329	0.027013731	0.026878853	0.02774189	0.031828646	0.030931946	0.033470602	0.037356955	0.039206761	0.038747016	0.045218877	0.050566334	0.051929745	0.057530375	0.067254159	0.075498827	0.086326078	0.102304801	0.113479549	0.132464302	0.143597261	0.162547082	0.178577504	0.196283346	0.220634269	0.250378086	0.291970748	0.329005908
0.7	0	0.000237858	-9.10E-05	0.000772129	0.00165546	0.003696884	0.005787707	0.007374062	0.008262866	0.007611928	0.007656484	0.009045017	0.007582871	0.013453194	0.013826626	0.014506968	0.015560355	0.016633947	0.018669469	0.020789166	0.020512754	0.020874207	0.023568646	0.025250802	0.028074799	0.029592461	0.031217526	0.035140002	0.036029633	0.037446435	0.040541208	0.042706946	0.044694639	0.050416594	0.059188593	0.06811922	0.075493065	0.083043119	0.094580009	0.109108812	0.126763408	0.143680477	0.161816536	0.175089367	0.195541087	0.225562002	0.252742617	0.289190625	0.327967412
0.7	0	0.002357937	0.003170899	0.004480741	0.004721586	0.003893877	0.005696005	0.009289846	0.010342049	0.009281924	0.010492268	0.014552434	0.012711432	0.014878199	0.019770912	0.018447186	0.018453244	0.019927684	0.020875197	0.024712913	0.026334018	0.025465058	0.027647704	0.029928345	0.029865767	0.034160245	0.034025941	0.036911998	0.034589254	0.035361272	0.04202927	0.045618863	0.048048155	0.053346027	0.058769587	0.065368531	0.074360537	0.083882604	0.097826586	0.116654759	0.127969185	0.147431933	0.161530631	0.177710836	0.19894764	0.227728908	0.254616595	0.28801337	0.324706486
0.7	0	0.003233692	0.003005525	0.003183994	0.00433976	0.005792239	0.008251622	0.009125919	0.009506157	0.011972307	0.010111178	0.012226614	0.014651032	0.013187939	0.017391434	0.019937295	0.021240615	0.020225098	0.020901366	0.023202586	0.026113511	0.028879687	0.029822638	0.028808954	0.029245415	0.032204559	0.032653379	0.033998462	0.033566122	0.038879955	0.042058812	0.042876725	0.047602902	0.052513254	0.058727993	0.066423318	0.075027014	0.086747319	0.099845534	0.111354817	0.125166745	0.14218112	0.156808849	0.173718448	0.194574772	0.223506182	0.254118802	0.288768905	0.321746177
0.8	0	0.000623971	-0.001712373	0.001369676	0.001977287	0.003486311	0.006052022	0.006645443	0.006241697	0.007053907	0.008554512	0.01080607	0.014539052	0.009882842	0.014157171	0.014843917	0.014871666	0.016923873	0.02079356	0.021665424	0.021568074	0.023390925	0.025555511	0.026842609	0.027761257	0.029327748	0.0320519	0.036389091	0.033230635	0.036255886	0.04202054	0.044593086	0.048645346	0.055927831	0.060581139	0.065606987	0.074174805	0.085407727	0.102097314	0.116472502	0.132614086	0.149954687	0.165454332	0.183613686	0.205703382	0.234880322	0.259115345	0.293389196	0.33435579
0.8	0	0.002192692	0.003566796	0.006959607	0.009610022	0.008209708	0.009610421	0.009483299	0.005606569	0.007238479	0.008139471	0.011016343	0.01388374	0.012749221	0.014974966	0.017892231	0.022579056	0.021351932	0.021065427	0.023739937	0.028062146	0.032802342	0.033259654	0.027437008	0.025634038	0.031941498	0.035556843	0.036214541	0.03728368	0.042796385	0.048472567	0.046547819	0.049019291	0.056367649	0.062784978	0.070705504	0.081340086	0.091944924	0.102239023	0.108274034	0.127515133	0.1371623	0.165894539	0.181391768	0.20319002	0.234425501	0.266452952	0.295109726	0.332841309
0.8	0	-0.00157823	0.002536623	0.002512613	0.002556237	0.002272933	0.004297824	0.007771124	0.008217223	0.007410625	0.009999033	0.012281994	0.01067593	0.013108886	0.015728235	0.015049468	0.015472514	0.015731438	0.016214018	0.017900059	0.022611693	0.024296594	0.023699857	0.027889587	0.025710395	0.024116792	0.03247253	0.033846877	0.030618588	0.036226076	0.039563528	0.041114205	0.045716722	0.047875775	0.053619442	0.063874611	0.074514372	0.084853403	0.096847732	0.118863628	0.129369793	0.145714805	0.164688207	0.181508509	0.204964645	0.231357247	0.255067324	0.295132467	0.331781905
0.8	0	-0.001695591	0.001023537	0.001140803	0.002267894	0.003375565	0.003872415	0.004265985	0.006290313	0.00984693	0.010073145	0.010742126	0.010052721	0.012487787	0.015014091	0.01492284	0.015652228	0.016304524	0.0188085	0.020507561	0.021178836	0.021391155	0.022874478	0.025810758	0.024724674	0.027108698	0.029470818	0.02928161	0.031579874	0.035133917	0.038054548	0.040552723	0.045171884	0.050517641	0.05547005	0.062951639	0.07360393	0.084806857	0.097537496	0.113156018	0.129845137	0.147473241	0.162615066	0.180238874	0.206232681	0.232138141	0.257812991	0.292309402	0.330325384
0.8	0	0.002524173	0.003469887	0.005403759	0.005281339	0.006035181	0.007707457	0.00777344	0.00689867	0.007837235	0.010457338	0.012659588	0.014067101	0.014662105	0.015633487	0.019734815	0.024890498	0.022642288	0.0210221	0.022206509	0.023349961	0.024600081	0.026463376	0.027634889	0.029761221	0.032787193	0.035125397	0.034763141	0.035839	0.035683475	0.040396746	0.044389414	0.05160791	0.058388283	0.062176092	0.068785311	0.079433407	0.088518387	0.098665743	0.115585389	0.132887377	0.150427726	0.172332472	0.191047526	0.205622749	0.231798246	0.259787173	0.291654198	0.33353662
0.8	0	0.002461094	0.002407971	0.003208109	0.004401966	0.004699634	0.006955888	0.010969434	0.01221849	0.009908512	0.008634443	0.010081079	0.010965375	0.015119133	0.012178055	0.016363946	0.015537801	0.017695563	0.019526982	0.023021865	0.026768462	0.028209502	0.028480567	0.028646653	0.028429112	0.028206081	0.028445003	0.03069738	0.035313197	0.038171417	0.040936697	0.042337923	0.047640626	0.052820007	0.057493284	0.065412815	0.075539869	0.086522676	0.101534667	0.117158139	0.133215635	0.151226739	0.168103595	0.184276093	0.207862392	0.230153504	0.262211329	0.296139212	0.333493527
0.8	0	4.88E-05	0.003989772	0.005499919	0.005835197	0.006707202	0.008871048	0.008518089	0.008385606	0.012568256	0.011291323	0.015425098	0.017165833	0.016564906	0.015847674	0.015447999	0.017335852	0.021833876	0.021544966	0.024153475	0.026185158	0.025949217	0.026213903	0.026917329	0.033499889	0.031621609	0.031909972	0.029638842	0.036482886	0.034740475	0.039989992	0.043358832	0.045662273	0.054933846	0.059361119	0.065107543	0.078102818	0.087926013	0.099573278	0.114609476	0.128535351	0.147986732	0.165157466	0.192887577	0.204813143	0.229679519	0.263440497	0.296313085	0.332643827
0.8	0	-0.000181262	0.002612101	0.002722112	0.007349901	0.005680843	0.003390925	0.004630041	0.006588124	0.010858959	0.012452373	0.011800242	0.010676595	0.009911262	0.011759462	0.015384739	0.015890924	0.016555013	0.019816481	0.021194023	0.024441001	0.029163895	0.028814871	0.025730313	0.025409911	0.025384198	0.035302364	0.032619731	0.038502374	0.038724545	0.043219779	0.048152863	0.049613224	0.051654905	0.056301275	0.064005289	0.074452563	0.087073238	0.10192144	0.116149289	0.13180384	0.153344791	0.169282109	0.186654962	0.206146358	0.230240112	0.262070233	0.298921093	0.336109886
0.8	0	-0.002758357	0.001358366	0.005159917	0.00642375	0.007817276	0.009102823	0.007507764	0.007761807	0.011139143	0.006073958	0.010494976	0.015062623	0.0115411	0.010703829	0.014195439	0.017534578	0.016260059	0.021196315	0.022320389	0.020298862	0.021027044	0.021857009	0.024242202	0.031794823	0.030219721	0.034219245	0.035066187	0.040767534	0.042244557	0.040166142	0.043400027	0.049358545	0.054169729	0.060111906	0.071959275	0.081845052	0.089123497	0.107576798	0.117169631	0.126652244	0.154264535	0.174308282	0.19672023	0.210621396	0.233431522	0.260521142	0.303061361	0.345286151
0.8	0	-0.004302699	-0.000302414	0.009285497	0.009413836	0.008178093	0.008868332	0.01304377	0.018993935	0.017997586	0.01388285	0.01744529	0.020919122	0.016780135	0.015954385	0.01758559	0.022394743	0.020764017	0.028151	0.029078514	0.02810665	0.030274279	0.028583366	0.026699854	0.027378161	0.031851539	0.037674152	0.044611965	0.04552759	0.044766611	0.043360152	0.048025496	0.051226714	0.059094	0.066240658	0.072909171	0.078847401	0.085572483	0.10397536	0.118239959	0.138587642	0.148370119	0.172789092	0.184316453	0.202502092	0.230533782	0.262437826	0.298818539	0.335989292
0.9	0	0.002813877	0.002521848	0.004451808	0.005470224	0.007117213	0.00860059	0.009290004	0.008892358	0.007938805	0.01114959	0.014127091	0.012115562	0.020862	0.019606096	0.017044453	0.018582444	0.021585326	0.020266501	0.021516654	0.024151319	0.02543248	0.027717425	0.027877256	0.024398856	0.033210895	0.035122559	0.036035453	0.036187352	0.043873463	0.042446227	0.043475405	0.048237808	0.054886409	0.063086936	0.0729328	0.080452012	0.08710083	0.102272583	0.120620789	0.139607711	0.146530197	0.162435097	0.184987199	0.2080454	0.231630578	0.262923962	0.298304323	0.335434816
0.9	0	-0.001920228	0.000922196	0.00696279	0.002514118	0.000833543	0.001283997	0.008079969	0.018361989	0.016760456	0.015321462	0.009745159	0.015824688	0.021308496	0.017458681	0.018767991	0.016983549	0.026170299	0.022627585	0.019278679	0.021156352	0.025265263	0.029012686	0.027192786	0.028055233	0.032171571	0.03682353	0.0412846	0.042574387	0.038163353	0.042069732	0.045794044	0.047497043	0.058138621	0.068459543	0.076958144	0.087283465	0.094840329	0.104477429	0.123049389	0.144266265	0.153639281	0.179580437	0.199496817	0.209159188	0.240135996	0.267725605	0.301377398	0.336531606
0.9	0	0.002803944	0.003863133	0.000285975	0.001041286	0.001804465	0.001620408	0.003588208	0.006299185	0.008237632	0.011444492	0.009172137	0.007923332	0.013443829	0.011403062	0.012295608	0.016061283	0.016550245	0.017943719	0.020351948	0.022042457	0.023411803	0.026469896	0.030544731	0.031730698	0.032929928	0.03322081	0.031370116	0.03600346	0.038415623	0.035107679	0.044261647	0.04893898	0.054881809	0.061486316	0.06745558	0.075465604	0.086408125	0.10181953	0.119816083	0.141410404	0.154138065	0.170768316	0.191408731	0.210371727	0.233849762	0.260509572	0.296389369	0.335895858
0.9	0	0.003257503	0.00023158	0.003044091	0.006213233	0.006836085	0.007790172	0.008126537	0.008049015	0.011295376	0.013078272	0.009673837	0.010428976	0.010240468	0.015210787	0.014293235	0.015314827	0.017918914	0.021968737	0.022405045	0.021910435	0.023812271	0.025918402	0.026788627	0.027046293	0.027548597	0.032208324	0.03681713	0.033161842	0.035877172	0.038044896	0.040542406	0.046021192	0.049888707	0.056602362	0.066084022	0.075233953	0.085591874	0.098445417	0.116677316	0.131394813	0.147581923	0.163533903	0.185267152	0.202658642	0.228133546	0.258524054	0.294284594	0.333430882
0.9	0	-0.002000657	-0.000265902	0.000511145	0.001219873	0.00318215	0.006498873	0.008571091	0.008826545	0.011432617	0.01515576	0.010104137	0.013368135	0.01327588	0.013362812	0.01502319	0.018593434	0.019652249	0.019744428	0.022237456	0.022843822	0.0225839	0.025001944	0.027431745	0.030294425	0.03017514	0.033621573	0.035097937	0.037031707	0.038377491	0.042238619	0.04252729	0.045081043	0.049259286	0.0558438	0.065094772	0.077308593	0.091000367	0.10283787	0.118892437	0.13482704	0.149043604	0.167771767	0.186076554	0.202598026	0.239598703	0.264590926	0.296492526	0.339297351
0.9	0	0.003635621	-0.00039192	-0.001036519	0.004027491	0.00644621	0.006297858	0.008819638	0.011858943	0.010568417	0.008302684	0.006942037	0.013623124	0.016464221	0.013606311	0.018002612	0.017126959	0.017262104	0.019405056	0.022578663	0.022752491	0.023186337	0.026766152	0.0277891	0.027211042	0.028295052	0.031715387	0.035812617	0.0353231	0.038668513	0.045396752	0.042389292	0.048285104	0.0518813	0.057858227	0.065067434	0.073281377	0.089126464	0.102805388	0.116380485	0.131791309	0.143168274	0.161154538	0.177756916	0.204030423	0.22896272	0.259187816	0.294371742	0.331560869
0.9	0	-0.00021999	0.00022792	0.000863115	0.001632966	0.002173111	0.004480706	0.005865188	0.005063165	0.006032077	0.007119409	0.00893584	0.010565866	0.009987945	0.01124913	0.011649011	0.013842428	0.015381022	0.0180273	0.018868164	0.017721157	0.019815833	0.024223985	0.026421601	0.030197527	0.028873032	0.033491419	0.029962859	0.031180056	0.034711244	0.036550671	0.037040093	0.043414322	0.047055787	0.054100649	0.064520015	0.074073892	0.085753259	0.098394686	0.11388577	0.130537696	0.14525566	0.161679729	0.182415957	0.20281989	0.233474615	0.257197453	0.289944611	0.334432846
0.9	0	0.005234939	0.00364705	0.002968606	0.003898363	0.00577894	0.007239003	0.008412483	0.009868399	0.010783629	0.011061172	0.011410251	0.014617904	0.0151793	0.016865805	0.015985734	0.018525001	0.021503873	0.024291357	0.022795806	0.021606693	0.024582746	0.028389049	0.030373451	0.030843371	0.031837963	0.034240576	0.034868045	0.038019071	0.039544483	0.043610011	0.046166356	0.04933873	0.052965402	0.059480968	0.066990417	0.075615798	0.087700694	0.098821418	0.111224976	0.130469454	0.153005597	0.164352236	0.186374364	0.203613129	0.23358996	0.25929047	0.290605746	0.330968082
0.9	0	0.002195766	0.002352582	0.000745	0.0025311	0.005388015	0.005297761	0.005245531	0.00756719	0.00848256	0.008229404	0.009709965	0.010054972	0.010236362	0.011994592	0.013237826	0.017441741	0.017850577	0.021221441	0.024223407	0.024457682	0.024616426	0.026182537	0.027300554	0.026891697	0.029199862	0.031364672	0.0330838	0.033847612	0.036173033	0.04292956	0.046258773	0.048304551	0.051841326	0.057301118	0.066278705	0.076174588	0.086507994	0.103037754	0.117490431	0.131310739	0.15021533	0.165263523	0.182138564	0.20745244	0.235499909	0.264218879	0.299039899	0.336319338
0.9	0	0.003226543	0.003279602	0.003973013	0.003853295	0.005257651	0.007558526	0.007619362	0.007838252	0.011226864	0.011718486	0.010395724	0.011769028	0.016771694	0.016379263	0.017618251	0.018955598	0.019819918	0.021904264	0.023509073	0.02545125	0.025859402	0.0248871	0.026949718	0.029021791	0.032244616	0.034245913	0.031749662	0.030848279	0.034644201	0.040731427	0.04267706	0.045455012	0.052258098	0.059732325	0.067408082	0.075581544	0.08541988	0.100855285	0.11684944	0.135271257	0.150801163	0.168997725	0.182053993	0.206112956	0.229065698	0.261624044	0.295571381	0.330167813
1	0	0.001742347	0.002310902	0.002964853	0.003364193	0.004214524	0.005731619	0.007236581	0.008510222	0.009380406	0.009321973	0.010777331	0.012692249	0.012571915	0.013792152	0.015347651	0.016710866	0.017342783	0.018771864	0.020329344	0.021573649	0.023023648	0.024902937	0.026661885	0.02776854	0.029235624	0.031510893	0.032823119	0.034187888	0.036589757	0.037998839	0.041028862	0.044705984	0.049852938	0.056079576	0.064870441	0.074996857	0.085043815	0.098148985	0.111422562	0.131142745	0.146118781	0.164159604	0.180387389	0.201376564	0.227867076	0.257111626	0.291843686	0.329780984
1	0	0.003050164	0.006981205	0.006985022	0.007319837	0.009062934	0.010381278	0.009608047	0.009877848	0.013158679	0.013350176	0.015552159	0.018480409	0.017661653	0.017484691	0.016819668	0.018641613	0.019716751	0.022974259	0.02386991	0.023419438	0.024127298	0.026019066	0.029451314	0.03226543	0.034559361	0.033966126	0.033703352	0.036814568	0.038973153	0.042332351	0.044794889	0.048126839	0.054233142	0.062427615	0.06950205	0.076674055	0.088082792	0.102460219	0.117516259	0.132568354	0.15506494	0.168856595	0.188095639	0.208893855	0.231242073	0.259333248	0.296397864	0.33303704
1	0	0.001926752	0.004539614	0.005079299	0.004627201	0.005666911	0.007222521	0.007301471	0.008577537	0.012486086	0.012517733	0.011600007	0.012407366	0.015417974	0.014851997	0.017256877	0.018522699	0.01919718	0.020870328	0.022090656	0.022657329	0.024906152	0.027968998	0.028587157	0.029253976	0.031869449	0.032314221	0.034753033	0.034168482	0.036071777	0.039446147	0.04309973	0.04819779	0.051993172	0.058595874	0.066870917	0.075198964	0.085792585	0.097027013	0.112051449	0.127232589	0.143640978	0.158941249	0.180644758	0.198241727	0.223435012	0.25461215	0.291064975	0.330399496
1	0	0.004371163	0.005351419	0.005392782	0.006590471	0.005993657	0.008904058	0.012872228	0.012857925	0.014010262	0.015281704	0.010771332	0.014899624	0.015724391	0.016949523	0.014570838	0.017063949	0.01941649	0.022008535	0.022244153	0.023016115	0.026540702	0.029205207	0.028576122	0.027815006	0.031502304	0.033352595	0.035090987	0.032995617	0.037364893	0.041791474	0.04403218	0.048205912	0.054799773	0.059694417	0.067651743	0.076838198	0.083844873	0.099231661	0.114436989	0.129058726	0.140190768	0.157913415	0.175582223	0.196825995	0.22328201	0.253391881	0.290493124	0.326801011
1	0	0.000225262	0.00100498	0.002427238	0.003605495	0.006976534	0.009007009	0.009203045	0.009626219	0.010369623	0.013088956	0.010626329	0.009804884	0.013200863	0.014755508	0.015625148	0.016986862	0.018678112	0.020737066	0.022869748	0.024581236	0.026392005	0.027624311	0.027466201	0.028594004	0.030163522	0.035678503	0.035077134	0.037273606	0.037234834	0.038220996	0.042445118	0.047769087	0.054789265	0.06098586	0.06693335	0.077180428	0.089294291	0.099093273	0.116190612	0.132107069	0.148111267	0.163890534	0.186569459	0.202597343	0.232368463	0.262309195	0.298256577	0.336243285
1	0	0.002196871	0.001740239	0.001004439	0.002814188	0.006412229	0.007183168	0.006516951	0.007079391	0.006840492	0.008188027	0.013429732	0.01406613	0.011025766	0.015210727	0.015558861	0.016138216	0.018720101	0.019199677	0.02368373	0.026900204	0.025782765	0.025577604	0.027203225	0.029436263	0.027931889	0.02842162	0.02819193	0.033214725	0.037164135	0.041110285	0.043884724	0.045641087	0.050964361	0.058860631	0.067598182	0.077769764	0.088887408	0.101767734	0.119634922	0.134431532	0.151685536	0.174095493	0.192428515	0.211911979	0.239183895	0.26680047	0.301585394	0.339563184
1	0	-0.000278643	0.000316419	0.000984975	0.002600874	0.003301056	0.004478025	0.005723958	0.006012026	0.007347002	0.009301499	0.010595432	0.011245898	0.01275619	0.016573105	0.015240094	0.016448868	0.017814869	0.019983211	0.021347328	0.021623997	0.023135525	0.02546745	0.026457002	0.027904677	0.028064429	0.029094637	0.032139288	0.03343036	0.034221578	0.036314424	0.039991333	0.044638786	0.049997404	0.055521491	0.064459933	0.07497408	0.084062452	0.096840888	0.109945331	0.12615187	0.144581731	0.158405471	0.180229484	0.198161428	0.223439113	0.25884043	0.295700756	0.330141971
1	0	-0.000604763	0.001730435	0.00388551	0.005940052	0.007336105	0.006135312	0.008952795	0.012953127	0.011909676	0.01932671	0.012898963	0.017736743	0.024488876	0.018442993	0.018683119	0.017234802	0.02638122	0.026848058	0.025846028	0.025925364	0.027794112	0.032089048	0.030817716	0.02714648	0.030932731	0.037306835	0.037829217	0.033131197	0.039801678	0.044030791	0.046498528	0.054651302	0.058850332	0.063677443	0.073804067	0.083844103	0.092934237	0.104660447	0.117562629	0.142087494	0.154140313	0.170264135	0.19372383	0.208851044	0.241135209	0.275011611	0.307152418	0.343597815
1	0	-0.000790953	-0.001321807	1.38E-05	0.000787957	0.002779562	0.005756109	0.007508471	0.007811018	0.007934698	0.008323722	0.009874574	0.010858298	0.013967092	0.011291982	0.012886847	0.015580761	0.017539248	0.018038122	0.020728918	0.023072621	0.023711207	0.02388347	0.024619	0.028793692	0.027506162	0.030918672	0.030966148	0.035061634	0.036458933	0.042390183	0.04354203	0.046221731	0.051791192	0.057685585	0.067158025	0.077919736	0.086788769	0.101041171	0.114516652	0.126340421	0.144427615	0.163305423	0.180210925	0.200550785	0.225844726	0.260929194	0.29527672	0.331215527
1	0	-0.000983052	0.00332183	0.004548624	0.003274049	0.00754366	0.007809086	0.007011017	0.009519015	0.006688096	0.008195014	0.012035042	0.013845352	0.01407472	0.015637033	0.014338228	0.014312652	0.01564293	0.016885395	0.020686499	0.022418934	0.021550866	0.02297	0.026531944	0.030263771	0.030506819	0.03298734	0.032014811	0.034959033	0.036083661	0.03881435	0.04398316	0.04905705	0.054819835	0.059416369	0.065534343	0.074910551	0.086366768	0.101721092	0.116344592	0.130269314	0.140822005	0.168536282	0.183490064	0.200883723	0.22576938	0.258043043	0.300784577	0.335264929
1.2	0	0.001728034	0.001947097	0.007680988	0.00946728	0.004035098	0.002409735	0.005675847	0.00953558	0.014586698	0.013378844	0.010507692	0.019504483	0.027174439	0.020586852	0.025695867	0.018443529	0.02133062	0.021554854	0.021124412	0.023174108	0.024011377	0.023316388	0.02274897	0.023001907	0.033098066	0.030967384	0.040114318	0.031477802	0.044264421	0.043107052	0.04900875	0.050445708	0.053353413	0.05800621	0.066804728	0.080495072	0.092307659	0.103708463	0.120157251	0.140501709	0.163548738	0.173777413	0.195604344	0.216942066	0.248622192	0.276262497	0.301618613	0.336207335
1.2	0	0.001476318	0.001951579	0.003524356	0.00448335	0.004399206	0.004760648	0.005481684	0.006092851	0.007426172	0.008997275	0.01039211	0.012364888	0.011068374	0.011064956	0.014413923	0.014908882	0.017667704	0.018749658	0.020188401	0.022828931	0.02362248	0.023099534	0.025369186	0.028792557	0.028954818	0.03245165	0.03272371	0.034557798	0.036436256	0.037964088	0.041638222	0.045634226	0.050923794	0.056700288	0.064679134	0.075188975	0.085405923	0.097508656	0.114425201	0.130040392	0.146952369	0.165113236	0.183027029	0.205566178	0.230631757	0.260246383	0.29597133	0.331698127
1.2	0	-0.004854837	-0.007317402	-0.008643002	-0.005373063	-0.004366947	-0.002267964	0.001069889	0.001192608	-0.000337007	-0.001800209	0.003673201	0.011149599	0.009059879	0.011836854	0.00814331	0.011565314	0.013266428	0.016867549	0.01788441	0.017939949	0.02090287	0.023325126	0.022800712	0.023306142	0.022925352	0.028008658	0.023117282	0.028034519	0.025441789	0.031607341	0.040587158	0.044785379	0.047922297	0.055672818	0.064515423	0.071994307	0.083122408	0.099831922	0.117810427	0.129794267	0.153504113	0.17164517	0.18878668	0.206630073	0.234149547	0.265289637	0.296075684	0.337017723
1.2	0	0.003271959	0.003818818	0.004690134	0.006938647	0.008167423	0.008040547	0.008323939	0.009791001	0.01071321	0.009885431	0.011754092	0.014348949	0.014214081	0.016051615	0.016488281	0.018677147	0.020227272	0.02248423	0.023138357	0.024600914	0.026162954	0.026309923	0.027334052	0.026976789	0.030077338	0.03248104	0.035834156	0.034752182	0.036730022	0.041324621	0.046627454	0.048462472	0.052250289	0.058085855	0.064915685	0.075266932	0.087955667	0.099362959	0.113725346	0.128746541	0.147912739	0.163084309	0.181114786	0.201023025	0.228562264	0.260913767	0.297057345	0.334369246
1.2	0	0.002325158	0.000282101	0.004792547	0.007332169	0.006859286	0.006974046	0.009352479	0.009995996	0.006831924	0.008464768	0.013942025	0.013291868	0.012341952	0.013184704	0.013777782	0.017102023	0.017491796	0.020503284	0.022761804	0.023454005	0.025047163	0.027177475	0.028422276	0.029076156	0.030054391	0.031474561	0.038128353	0.041048756	0.042103084	0.040762125	0.044937551	0.052226436	0.055997368	0.060032092	0.069262138	0.078674475	0.087668727	0.102543469	0.112767896	0.13034695	0.147060411	0.165855948	0.180515319	0.202851363	0.230488158	0.256186843	0.291091556	0.332592988
1.2	0	0.000516497	0.002344302	0.002855003	0.002804659	0.00305561	0.003461163	0.003649856	0.005071899	0.008424212	0.010259429	0.01098031	0.011779629	0.012729243	0.014460135	0.014734085	0.014881012	0.017784334	0.016863047	0.018639441	0.021714577	0.023468719	0.026496295	0.028250336	0.025539195	0.025781472	0.031149335	0.033232305	0.035953028	0.036947499	0.036602815	0.040709899	0.045905932	0.051269214	0.060399121	0.070875942	0.07937191	0.089526193	0.104338861	0.120962255	0.137947299	0.15741978	0.174706815	0.190288197	0.211214413	0.238641287	0.267316363	0.307262891	0.345603923
1.2	0	0.000871295	0.00697622	0.006607685	0.006066271	0.007153465	0.00660117	0.003447745	0.002237643	0.005785103	0.009217524	0.012878221	0.015264302	0.014827995	0.014016258	0.013944743	0.017488784	0.016038879	0.014894447	0.016743827	0.020388283	0.024527374	0.02825552	0.02847805	0.02394658	0.026437889	0.030545489	0.031842473	0.030589536	0.034805379	0.036416351	0.04047972	0.045045024	0.051682442	0.057199841	0.066015816	0.078526835	0.09049947	0.10583991	0.117675098	0.136247878	0.151890555	0.171176728	0.190933145	0.211038052	0.23439611	0.261213733	0.296412017	0.332691085
1.2	0	0.004443783	0.005807348	0.004456724	-0.000471087	0.002419057	0.004898272	0.001542329	0.002797068	0.010880688	0.014438752	0.014862671	0.015056899	0.013446637	0.018679337	0.021338316	0.015553037	0.016770626	0.019259844	0.020612994	0.018609229	0.020336025	0.02904004	0.032141909	0.029754624	0.033774501	0.025608387	0.033636454	0.033458294	0.037904464	0.040439143	0.042864716	0.052124181	0.057166639	0.058658557	0.066910506	0.078867341	0.087169823	0.095993551	0.104247605	0.122507907	0.139261604	0.154567546	0.177876759	0.198368332	0.220543503	0.246193548	0.284463082	0.327223669
1.2	0	-7.92E-05	0.000328408	0.001227647	0.003377837	0.003202662	0.006762154	0.009664332	0.01033587	0.01318458	0.006281624	0.013010534	0.013885682	0.01402633	0.013306471	0.017944473	0.018005411	0.017779271	0.021502697	0.023879675	0.026253809	0.027352931	0.025299307	0.026546652	0.029989991	0.027663017	0.031559717	0.033079822	0.037037785	0.038578888	0.040153916	0.042078215	0.044712396	0.057248697	0.062715278	0.069214099	0.080165397	0.088962424	0.11174346	0.119720871	0.136300286	0.159333454	0.169087086	0.1878187	0.219102941	0.242015007	0.266765801	0.299904851	0.333045571
1.2	0	0.008373885	0.009435255	0.012172431	0.013026514	0.012701459	0.014540595	0.018970396	0.020491655	0.017714929	0.020704134	0.025258887	0.026875214	0.023738745	0.021131367	0.020485293	0.024672697	0.030380665	0.028501011	0.029605776	0.030817404	0.029615629	0.032563438	0.037295295	0.038903522	0.041996701	0.041251814	0.04118353	0.043457804	0.048252083	0.053731186	0.047677951	0.055897307	0.066049458	0.073717099	0.080908776	0.087269502	0.094076262	0.103078399	0.122132639	0.145609328	0.156987964	0.170636262	0.199090827	0.228241778	0.23994895	0.263655561	0.305750562	0.342695579
1.4	0	-0.000878767	0.001828772	0.001698983	0.004114485	0.003120587	0.004373736	0.008112158	0.007614124	0.006595207	0.009236445	0.009825993	0.007761116	0.015109902	0.012368914	0.013398554	0.013679198	0.016567604	0.020777628	0.023531375	0.024030206	0.027095574	0.029617904	0.025771659	0.027316297	0.027860147	0.031105175	0.034076168	0.034609525	0.036501254	0.038566761	0.043969343	0.048487896	0.053161594	0.059845629	0.066666715	0.07401944	0.085133169	0.100339965	0.118743871	0.133700414	0.152143782	0.169560126	0.183239617	0.204880283	0.23027999	0.258381082	0.291674078	0.332268005
1.4	0	0.002516151	0.003132266	0.005732405	0.004344121	0.003235656	0.004622348	0.007706935	0.009723056	0.009599636	0.012433231	0.013162067	0.013664127	0.013212877	0.014288594	0.017579027	0.016566592	0.018888303	0.020213504	0.02299808	0.025986294	0.026225844	0.025523552	0.026883894	0.029632873	0.029821365	0.03399685	0.033311969	0.033755711	0.038135191	0.039982436	0.04205563	0.047039785	0.050912778	0.056677733	0.065082143	0.074776674	0.086801248	0.101160686	0.119385677	0.135374172	0.153818765	0.166287822	0.18370144	0.206262305	0.230612462	0.259919491	0.299111	0.336604368
1.4	0	-0.001022485	0.00014605	0.001752468	0.001656607	0.004114321	0.005759188	0.006266181	0.00777298	0.008706928	0.011146619	0.012061349	0.013775807	0.013558496	0.013043114	0.014718717	0.016916337	0.019402847	0.021583238	0.02192126	0.022122771	0.023276402	0.024346538	0.025814373	0.027980486	0.028055463	0.032361714	0.032568587	0.03235771	0.038120327	0.039695274	0.042880427	0.046300848	0.050744023	0.058597966	0.067939259	0.07693119	0.088711625	0.104491556	0.119144223	0.133556881	0.148689951	0.170549591	0.190452304	0.207538794	0.236026217	0.267913885	0.30361998	0.337690956
1.4	0	0.000588218	0.001171161	0.002293905	0.005064895	0.008148866	0.007557302	0.00750409	0.01032838	0.009447141	0.007372453	0.01097291	0.015166882	0.01427989	0.015303263	0.017992935	0.021108183	0.020115321	0.023026789	0.023516314	0.025164457	0.027514174	0.026391412	0.026603574	0.025738283	0.025110605	0.031617404	0.032992865	0.035792481	0.040129365	0.038225743	0.040502458	0.047592398	0.052732806	0.05643791	0.066297448	0.08001895	0.089898499	0.101593124	0.120585733	0.138980773	0.153401561	0.176521032	0.193231438	0.212715149	0.237108009	0.266020712	0.305345774	0.343444162
1.4	0	0.002531805	0.005488291	0.004316425	0.004472848	0.007202369	0.008778116	0.01021486	0.011495239	0.01029247	0.012146858	0.013958739	0.016870755	0.015430803	0.021240992	0.017123024	0.019227302	0.025258781	0.025241214	0.026097123	0.026865764	0.026097054	0.02925833	0.03257325	0.02783427	0.029015635	0.031169263	0.038167269	0.038303133	0.043764225	0.042681347	0.046509801	0.050938774	0.058562003	0.063201919	0.069767019	0.081598392	0.092307557	0.106036975	0.121778004	0.137546377	0.157630535	0.176064268	0.194069322	0.21598242	0.240359258	0.270107182	0.304472435	0.343105652
1.4	0	0.005539121	0.00698178	0.007081317	0.005551638	0.005554064	0.008601632	0.012256304	0.013093136	0.009597052	0.007829341	0.022214981	0.025328239	0.016683139	0.01566975	0.020269565	0.015247629	0.018539956	0.021371761	0.025387501	0.031114374	0.030420588	0.028049179	0.031520359	0.028341703	0.036958962	0.0353532	0.036521131	0.027354798	0.037115121	0.038854224	0.044853698	0.047093853	0.054430313	0.063846727	0.070291141	0.07963603	0.098057417	0.118176237	0.126468183	0.142583298	0.159686437	0.176797016	0.196189269	0.219194429	0.243638354	0.27422265	0.31289386	0.352907703
1.4	0	0.001485151	0.002459124	0.00554418	0.005166488	0.005892096	0.007044212	0.008417307	0.009906235	0.008462744	0.008077285	0.010185363	0.008499361	0.012448194	0.016066407	0.01560292	0.016517465	0.015276085	0.020330669	0.022541997	0.022651139	0.022971304	0.022719058	0.026786319	0.032676537	0.033151114	0.03210576	0.032279072	0.033976128	0.035319471	0.037399893	0.046198367	0.05065748	0.054184079	0.060686221	0.070476025	0.081097061	0.091288725	0.104651693	0.121290325	0.141098372	0.157446375	0.175656433	0.193392062	0.216326386	0.235986542	0.268392867	0.306232075	0.340963104
1.4	0	-3.32E-05	-0.000599024	0.004136301	0.005402779	0.003889239	0.006816306	0.006474263	-0.000365648	0.002739963	0.015068991	0.013485927	0.014331289	0.004303178	0.014647558	0.019045366	0.018933773	0.021575878	0.021612321	0.024616924	0.024693678	0.025689108	0.031047851	0.029936796	0.027902556	0.020924902	0.027948792	0.034261274	0.034035579	0.034235878	0.038626931	0.04966124	0.053893072	0.054721874	0.059236512	0.069394543	0.081981235	0.092612042	0.104588659	0.12540504	0.141906351	0.153989346	0.171408841	0.193672457	0.216398908	0.236706517	0.271628004	0.317385393	0.352489206
1.4	0	0.003520548	0.003349341	0.00480657	0.007080069	0.008636527	0.011313218	0.011241124	0.008780541	0.009966882	0.009267187	0.010738241	0.01426647	0.015018912	0.014171251	0.01904796	0.017147988	0.016920945	0.020051874	0.024354933	0.025140768	0.025503873	0.027795623	0.027767541	0.029610499	0.033122331	0.036541262	0.03417593	0.038126236	0.038860729	0.043025488	0.042805711	0.045776385	0.052713424	0.057743188	0.065980021	0.078563688	0.089169924	0.102084538	0.117147574	0.133887275	0.152933015	0.171376385	0.185320664	0.207821481	0.23617767	0.258382854	0.298582841	0.339511057
1.4	0	0.002476271	0.002470615	0.002745927	0.003295392	0.003322068	0.004288579	0.005934938	0.007143636	0.008653519	0.010064563	0.010435715	0.010838365	0.014253493	0.013512114	0.013627427	0.016579593	0.018655305	0.019420018	0.021048863	0.021743898	0.022549021	0.025678244	0.027573937	0.026710076	0.028323089	0.031346777	0.031099335	0.034624111	0.036914606	0.039461495	0.042439658	0.04573206	0.052368718	0.058957804	0.066106745	0.074996396	0.084398374	0.098332353	0.116160029	0.132126084	0.148631498	0.165769285	0.182613512	0.205332024	0.235095004	0.262189278	0.299199356	0.335994233
1.6	0	-0.000340896	0.002054564	0.003996904	0.004551481	0.005077205	0.006085416	0.007370442	0.008586365	0.009394568	0.010014479	0.010516335	0.011942923	0.01514631	0.014064153	0.015657096	0.016014263	0.018641255	0.018810088	0.020662526	0.02246163	0.022873412	0.02442893	0.02670801	0.029078804	0.028861816	0.03077497	0.03040862	0.034441546	0.036340471	0.038510466	0.040677521	0.045051253	0.050593059	0.056732943	0.063779213	0.072631007	0.083098139	0.094454907	0.109991277	0.127410957	0.144706609	0.163059312	0.177740398	0.198860763	0.221435177	0.251976336	0.289055182	0.324683658
1.6	0	0.00373542	0.0022951	0.005250327	0.005907598	0.006933411	0.007088034	0.007878551	0.011030246	0.01231947	0.012340942	0.01184966	0.015122167	0.014624469	0.014534512	0.016379881	0.02015573	0.022619118	0.022558385	0.023899242	0.026142492	0.025442515	0.023900848	0.02598158	0.02856364	0.031504709	0.032019644	0.030580469	0.035171519	0.039279748	0.043122269	0.043694362	0.047253434	0.054886081	0.059901006	0.067557842	0.080752871	0.092849718	0.104789834	0.116464543	0.136670637	0.155040606	0.172212302	0.192853587	0.209234007	0.23090018	0.262982642	0.299158107	0.33612605
1.6	0	0.00020625	0.000908642	0.002335241	0.003648934	0.003625602	0.003773178	0.005182925	0.006574718	0.007268899	0.008413647	0.009541924	0.011928545	0.01306473	0.015267117	0.016337886	0.01578523	0.017126759	0.018462803	0.019866467	0.021628873	0.023709792	0.024981615	0.02527877	0.027433085	0.028370265	0.032555755	0.034069398	0.035945831	0.038384384	0.039928318	0.04450657	0.048654109	0.05427859	0.059740342	0.066537969	0.076942942	0.089153421	0.103790675	0.122034553	0.138884418	0.156070198	0.176064855	0.192938756	0.213946211	0.238317054	0.265834862	0.300602367	0.338552319
1.6	0	0.003143015	0.005432345	0.004832135	0.005166722	0.007729925	0.009342568	0.009028124	0.009144764	0.010718948	0.012718334	0.014466412	0.015178939	0.015674072	0.015064719	0.017304104	0.017944499	0.01948149	0.021125097	0.02324581	0.026404701	0.028041646	0.027190053	0.027237729	0.029042191	0.030918448	0.030821482	0.031701929	0.036510425	0.041590354	0.040376345	0.043518035	0.048085009	0.052119039	0.060030655	0.071113632	0.081395062	0.09178285	0.104933198	0.121118367	0.139673853	0.160095991	0.175696786	0.194633082	0.212980881	0.239497927	0.267082144	0.303891694	0.338188593
1.6	0	-0.001715239	-0.000108372	-0.000538889	0.001398116	0.001895434	0.003375123	0.004737683	0.004360229	0.007066023	0.009339167	0.005839843	0.007410593	0.009726806	0.01093605	0.017333214	0.018036751	0.01699209	0.018659295	0.019865653	0.021047326	0.021314151	0.020473091	0.023856538	0.029670031	0.029948662	0.031972359	0.030441962	0.033711649	0.036025031	0.037194039	0.041108415	0.047373599	0.051114966	0.056713748	0.065370784	0.075879911	0.089109595	0.103218637	0.119548586	0.134240206	0.152755573	0.171497456	0.191216926	0.207893173	0.233351396	0.26522789	0.30299554	0.339255802
1.6	0	-0.000482567	0.001792817	0.000922762	0.002485971	0.002791234	0.003708018	0.004924611	0.006091304	0.009153101	0.008160981	0.009521784	0.011096216	0.009252725	0.011634622	0.013696175	0.016621088	0.017781474	0.017546514	0.020178356	0.022685221	0.023460074	0.02530886	0.027361227	0.027921192	0.029638406	0.032039727	0.031673362	0.031684845	0.035267525	0.03836425	0.041490127	0.044087826	0.04945263	0.057881852	0.065985051	0.076410928	0.090567449	0.102347034	0.118509117	0.137033979	0.153044671	0.171656768	0.191679582	0.212556046	0.236369595	0.265439496	0.302547091	0.339621283
1.6	0	0.000741454	0.001153385	0.001238861	0.00067807	0.002802465	0.002919105	0.002619353	0.005553941	0.00701982	0.007615969	0.010173982	0.009821121	0.010869723	0.011432347	0.014592109	0.013343347	0.012729922	0.015942261	0.017832319	0.018478037	0.020117339	0.022425146	0.023631087	0.022449413	0.026480934	0.029933352	0.031993016	0.03361956	0.034784448	0.036674503	0.039982169	0.045200316	0.049697562	0.05504841	0.062697197	0.073116743	0.086510449	0.101255008	0.118058965	0.135936523	0.150899492	0.169764224	0.191966574	0.210575232	0.233808761	0.259318183	0.296448935	0.338176245
1.6	0	0.002298106	0.006864877	0.006386864	0.006597793	0.00839577	0.008684365	0.007877086	0.009128781	0.011162882	0.010596484	0.013864734	0.013600724	0.014988829	0.015918806	0.014568777	0.017856562	0.017571802	0.019364577	0.020797862	0.022885543	0.026560717	0.028612102	0.029381162	0.031105069	0.030435943	0.032388598	0.032201269	0.034469115	0.035998542	0.040198741	0.048310203	0.050951429	0.055219768	0.05983861	0.066779873	0.078289096	0.091098378	0.105580422	0.118927781	0.1403025	0.156573849	0.173586996	0.192995401	0.211005376	0.237249557	0.265398926	0.298692775	0.337435727
1.6	0	-0.00174697	0.000371674	0.00120773	0.004184283	0.005031219	0.005230522	0.007092619	0.00821086	0.008092891	0.009418138	0.009915944	0.009518516	0.011739984	0.013562052	0.014249551	0.015658918	0.01579253	0.017414388	0.020717419	0.023275414	0.023940213	0.024465217	0.026375075	0.02781381	0.027927082	0.030491907	0.030087907	0.032463735	0.034294553	0.035251305	0.04132673	0.046182469	0.051410908	0.057175812	0.0650969	0.076502798	0.089374483	0.102791367	0.117744136	0.140147296	0.152408763	0.173551887	0.191928521	0.213117952	0.23741184	0.262442981	0.298529033	0.338226911
1.6	0	0.001129116	0.002574883	0.002136759	0.001956874	0.003525117	0.004685724	0.006922848	0.009713703	0.009743645	0.011297414	0.010606084	0.011298209	0.011355784	0.01328591	0.015765124	0.017897939	0.020396119	0.021532821	0.023786405	0.025237503	0.024422202	0.025201712	0.027903033	0.026798461	0.026457509	0.030611191	0.033012283	0.033916857	0.035746157	0.036544132	0.041528491	0.049513035	0.054579199	0.058171862	0.065956956	0.078437138	0.091246109	0.104191306	0.121973911	0.139709456	0.156834746	0.171072195	0.194472348	0.218129055	0.237681613	0.264359777	0.300523413	0.33689887
1.8	0	-0.000646271	9.38E-05	0.002312658	0.003552373	0.005463988	0.006338965	0.008060812	0.011383614	0.010428633	0.006566623	0.008289153	0.011741229	0.010605526	0.014731498	0.015588773	0.015553945	0.01970017	0.021578679	0.020803391	0.022175322	0.024784784	0.025410572	0.025055926	0.024757551	0.027384547	0.028173803	0.033079779	0.032692954	0.037951252	0.044978608	0.044343459	0.047610332	0.052398453	0.058072805	0.065477416	0.076690855	0.090125732	0.10108042	0.119482331	0.134848086	0.156555621	0.175679193	0.19211016	0.209688031	0.232442205	0.259433989	0.293948529	0.333694749
1.8	0	0.002211839	0.00099756	0.004958138	0.007674792	0.00737212	0.007136901	0.00518993	0.003315129	0.006284893	0.007485583	0.00993702	0.009228444	0.012941009	0.016527133	0.015344145	0.016501191	0.01894839	0.020089451	0.022698995	0.025055097	0.024788741	0.023403133	0.023201678	0.026460848	0.032210773	0.029546754	0.032700367	0.034225694	0.034231222	0.040206718	0.041991089	0.042927286	0.047751587	0.057447446	0.067772441	0.075630014	0.086475394	0.10391118	0.118000737	0.135551273	0.151496608	0.175892857	0.189887741	0.21309959	0.239231512	0.269231461	0.299085173	0.337208348
1.8	0	-0.0003422	0.001558448	0.002032751	0.001594288	0.004307505	0.005663599	0.004047845	0.004183133	0.006742038	0.008082032	0.007592513	0.008102026	0.013534577	0.012267354	0.015846206	0.015596517	0.017611688	0.019653916	0.019609611	0.019599203	0.021715582	0.023536579	0.023641923	0.026640513	0.029247533	0.028272693	0.033342882	0.032098588	0.035855897	0.038156621	0.042248409	0.047629822	0.054485416	0.060054491	0.067503849	0.077614088	0.086161866	0.098054285	0.11790479	0.13645103	0.158879345	0.175932657	0.19238752	0.210288272	0.233378431	0.26326084	0.29810199	0.333273274
1.8	0	0.00526047	0.010111697	0.007232539	0.006682079	0.00625376	0.008170065	0.013456172	0.015927523	0.014713995	0.016615647	0.017396395	0.019398961	0.021063648	0.019085891	0.020173067	0.017140391	0.024135878	0.0270667	0.030364423	0.035740004	0.037011125	0.036119533	0.035604098	0.030251884	0.03606014	0.04128338	0.035362874	0.041422807	0.042139697	0.045129625	0.048441452	0.054230663	0.056972108	0.065997956	0.078001378	0.084756341	0.091910835	0.104674936	0.125512026	0.144688958	0.160279893	0.174140126	0.196550561	0.217300705	0.247619141	0.278220706	0.30148391	0.338820899
1.8	0	-0.000576427	0.001239243	0.001496294	0.003637313	0.005088975	0.005394886	0.005360935	0.005620863	0.007090892	0.007757748	0.006583798	0.010197453	0.01170669	0.01048669	0.011954552	0.01640746	0.01842339	0.018265509	0.020610967	0.022939919	0.023934611	0.024616603	0.024825103	0.027971492	0.029480622	0.030816025	0.030726446	0.031058577	0.034282394	0.036328182	0.040927809	0.046432362	0.051644771	0.058494663	0.066277418	0.075585476	0.088087897	0.101389317	0.117646247	0.137888654	0.15842843	0.175797061	0.188689634	0.211814913	0.236040662	0.264711219	0.297294944	0.335721464
1.8	0	-0.000597979	0.000464395	-0.000253606	0.001971137	0.003845507	0.004571637	0.005008057	0.006026305	0.007957682	0.008034018	0.009337413	0.010721648	0.009418108	0.010912762	0.01362773	0.01415625	0.015866281	0.017772767	0.018939304	0.020735523	0.022721897	0.023893765	0.025661348	0.027757151	0.027710117	0.027636253	0.029950196	0.031979692	0.0354868	0.036770903	0.040304025	0.043778222	0.048583616	0.05568896	0.06484439	0.075319571	0.087110136	0.101038318	0.116187269	0.134787927	0.153116281	0.172556081	0.19326674	0.213393762	0.236122442	0.260821351	0.296322677	0.333553354
1.8	0	-0.003930818	-0.001089309	-0.000636535	-0.001222903	0.000810134	0.001528817	-0.00101832	0.000358598	0.005726217	0.00319783	0.007497708	0.014797317	0.009531807	0.006294627	0.014321558	0.013770046	0.017878284	0.016188938	0.013105478	0.017138898	0.022184214	0.023021287	0.023149952	0.019061983	0.018361749	0.020587318	0.037413191	0.031130209	0.029675724	0.036299753	0.0401328	0.047491704	0.050991539	0.05557487	0.062424463	0.072006818	0.086199697	0.097322864	0.112573927	0.13546553	0.150118056	0.168001183	0.187616852	0.203784836	0.235273425	0.252702323	0.289989192	0.331958466
1.8	0	0.000924603	0.002202016	0.00134068	0.002372562	0.00554036	0.007266145	0.007808996	0.007302851	0.005829304	0.008378239	0.00740931	0.013035798	0.014481851	0.014492564	0.017249795	0.017886756	0.018224234	0.022325479	0.024818014	0.024081774	0.023741364	0.025605807	0.028358899	0.030452204	0.031803683	0.031564993	0.03416792	0.033796469	0.036331532	0.042022453	0.046927368	0.047858032	0.051657682	0.058236715	0.066868266	0.077093139	0.088537393	0.103123401	0.117015198	0.138645999	0.15621583	0.172880212	0.194565656	0.211734447	0.241145942	0.269080286	0.299237038	0.335463863
1.8	0	0.003365197	0.009579096	0.010108921	0.009195505	0.009210901	0.010345342	0.011888218	0.01106669	0.008668009	0.011639791	0.015100944	0.014879123	0.012935807	0.012186575	0.018178424	0.024196259	0.02211225	0.021707583	0.024735993	0.024533648	0.023922384	0.029000508	0.032646441	0.02875382	0.031056939	0.033420398	0.039567584	0.040844397	0.041972636	0.045787798	0.048207941	0.050581502	0.054482234	0.063908072	0.075338818	0.082774764	0.092775947	0.112623287	0.129505237	0.145331303	0.159072309	0.183300767	0.193837534	0.218523947	0.245819691	0.276444958	0.304274857	0.338173559
1.8	0	0.001379191	0.004751239	0.005073537	0.00631782	0.008718083	0.008791601	0.008782998	0.010410386	0.009787818	0.008578535	0.010746337	0.015172349	0.013569963	0.019635685	0.017985065	0.017453903	0.020067171	0.020589478	0.021978282	0.0240556	0.025838562	0.027506391	0.027832683	0.028790379	0.031361184	0.03132475	0.035744736	0.037952134	0.037133717	0.04185009	0.044625889	0.050547615	0.055025615	0.059841952	0.068237298	0.078466839	0.09033318	0.106433741	0.123714703	0.137404225	0.159626282	0.172827201	0.194427765	0.213726771	0.2383831	0.264888314	0.301445627	0.338953786
2	0	0.002557975	0.010406453	0.00718229	0.00834588	0.013952612	0.011174992	0.009443748	0.014680581	0.014862641	0.017264087	0.014196171	0.02105587	0.010777318	0.012101026	0.013929409	0.020315842	0.023998854	0.026553356	0.029952334	0.031044745	0.026396594	0.021850539	0.024553521	0.029012575	0.035940261	0.039655343	0.035867054	0.043467252	0.037190039	0.046922424	0.050181113	0.054833289	0.062364915	0.074544233	0.087818999	0.09353358	0.096871324	0.112340119	0.132350647	0.149322541	0.159067662	0.188551484	0.203457091	0.209564684	0.239316294	0.267560933	0.303409493	0.344460182
2	0	-0.004825419	-0.001023803	-0.000126685	0.001332588	0.00303896	0.003555093	0.006243028	0.010627378	0.010064174	0.006573275	0.008260155	0.006151958	0.010133778	0.014554309	0.012945145	0.015106142	0.016029115	0.021079996	0.023179094	0.021813138	0.021648574	0.023198858	0.024383595	0.02360445	0.024685968	0.026127163	0.033509447	0.03658445	0.037565056	0.038616402	0.044159785	0.045547473	0.04763561	0.057325025	0.069496154	0.075987652	0.084185417	0.103202977	0.117083538	0.135318054	0.155645056	0.174615968	0.192513707	0.20744143	0.232644471	0.263537002	0.302559659	0.336569516
2	0	0.00141507	0.004832495	0.003115595	0.00577424	0.006886448	0.005613245	0.006362256	0.008589452	0.008378443	0.006699615	0.011130658	0.00811928	0.006752755	0.016214628	0.014666547	0.019298596	0.01972819	0.020198857	0.020550289	0.021256231	0.024875007	0.027597988	0.02706837	0.031296123	0.032094945	0.033753891	0.030553875	0.034201066	0.035895436	0.036699243	0.042854974	0.050456021	0.057312612	0.06350263	0.070556215	0.0798857	0.092325625	0.107210166	0.121442879	0.139634349	0.157003654	0.172218675	0.187594946	0.213532674	0.238032706	0.266135723	0.304037704	0.333073222
2	0	0.003017764	0.00105023	0.001192884	0.004473375	0.005446108	0.007357149	0.009046172	0.008475159	0.010705339	0.013338512	0.012525815	0.009924953	0.01528043	0.020983047	0.019862133	0.01896934	0.018061384	0.020439066	0.021620682	0.022371007	0.02500777	0.02748808	0.0292836	0.031050749	0.028433419	0.034172374	0.035730117	0.039400019	0.038363779	0.039105284	0.043668934	0.049669442	0.054225668	0.062202367	0.071267965	0.078160416	0.090213223	0.108875413	0.122485938	0.138655265	0.154258652	0.17718385	0.192431884	0.213166743	0.233448876	0.266019002	0.30127893	0.338042508
2	0	0.004497551	0.008523613	0.007329569	0.008113753	0.008308765	0.013704936	0.017505964	0.015731202	0.015914039	0.009671753	0.014850733	0.013541342	0.013469375	0.018644144	0.019691735	0.020823266	0.024395045	0.02463793	0.024163078	0.026226973	0.029919235	0.033544244	0.034775058	0.032266325	0.034812425	0.038861096	0.042387386	0.040940802	0.043278837	0.047954458	0.049645511	0.052253711	0.057525768	0.065000135	0.07328816	0.081715481	0.092257893	0.107708112	0.126712233	0.143897285	0.157913963	0.171755307	0.188493923	0.216651125	0.246534818	0.265321608	0.301129536	0.339960858
2	0	0.004248856	0.005970196	0.00576888	0.006016561	0.006618222	0.007005291	0.00741703	0.008850453	0.012846743	0.018101033	0.016790955	0.013943473	0.019911749	0.018442023	0.019703763	0.020164439	0.022784368	0.022482795	0.023410122	0.027003001	0.02688512	0.025607516	0.029429538	0.029105543	0.031810822	0.032405533	0.035134468	0.034744895	0.03708805	0.043418875	0.045208282	0.047086515	0.053651861	0.062695598	0.070993735	0.078865269	0.09031513	0.108018486	0.127203339	0.146126137	0.159024701	0.176521202	0.190750136	0.21170653	0.237079327	0.265278948	0.299827985	0.339839465
2	0	0.001919761	0.002935102	0.005415894	0.005839902	0.006872933	0.007320799	0.008747227	0.012145143	0.012778056	0.012289481	0.01490234	0.012843004	0.015718964	0.018196286	0.017354312	0.019812815	0.020075358	0.021615941	0.022182081	0.022937385	0.025236768	0.027903418	0.030969096	0.032500246	0.030489011	0.03445409	0.041928823	0.033571948	0.039426856	0.041005297	0.045949283	0.049463851	0.05358114	0.061855744	0.070687113	0.079924934	0.091365981	0.10230484	0.122712844	0.150149029	0.163074666	0.176399905	0.192277551	0.210184502	0.238080819	0.266130365	0.30195282	0.339491362
2	0	0.000715185	0.00084667	0.003375539	0.005114653	0.00647225	0.006368518	0.00482412	0.004553631	0.009193507	0.017766731	0.015367141	0.012078733	0.009716702	0.014863633	0.01582028	0.018839496	0.0214108	0.021735966	0.022562672	0.025564522	0.029387803	0.029488133	0.027198877	0.031547746	0.030653791	0.031408306	0.032781308	0.042030652	0.041217369	0.041834221	0.047468585	0.049092607	0.056980518	0.063746009	0.073159265	0.088492172	0.100614676	0.113285889	0.125126196	0.142541104	0.158380771	0.179514821	0.193111456	0.217830645	0.236019277	0.26656178	0.301810313	0.339057695
2	0	-0.000445563	-0.002369106	-0.00059719	0.003404505	0.005754993	0.004831603	0.005561418	0.009527566	0.011793344	0.011432582	0.0053401	0.010140681	0.008680723	0.010765803	0.015667499	0.014790403	0.019542288	0.019545126	0.019298572	0.017099929	0.016571951	0.02144953	0.023393508	0.025502687	0.030476349	0.030702872	0.025009441	0.031325312	0.037085152	0.040607099	0.037114946	0.041899644	0.048427614	0.055392856	0.064567785	0.075213469	0.08790592	0.102722994	0.119629828	0.136564184	0.15159659	0.165508207	0.195004157	0.210883419	0.23684837	0.263773173	0.291931338	0.32600823
2	0	0.002439683	0.003801949	-0.001262266	-0.002027181	-0.001863008	-0.000881333	0.001566698	0.002328713	0.000735143	-0.000130481	0.003257652	0.006576822	0.010479177	0.011716924	0.010668933	0.01438739	0.014807986	0.018261985	0.022510244	0.023556686	0.024055143	0.024204715	0.023954589	0.027882617	0.019629382	0.031584937	0.03240868	0.031379343	0.035482231	0.037308962	0.0428564	0.048713797	0.053689452	0.058454558	0.067095337	0.079619042	0.092287057	0.106122479	0.120850322	0.13943335	0.158531835	0.169276888	0.1896881	0.207732047	0.239222586	0.269629908	0.297384303	0.333193719
2.5	0	0.001695184	0.001889548	0.002346733	0.002589224	0.003897002	0.005819662	0.007431932	0.008985122	0.010080193	0.009968024	0.010983157	0.00956365	0.0113335	0.013236849	0.016125858	0.015032539	0.016885839	0.018559629	0.021825992	0.02433563	0.026346841	0.028914819	0.028362016	0.026856428	0.026961832	0.031265634	0.03462187	0.038521092	0.037348866	0.040856484	0.045151887	0.05083478	0.053602126	0.057659185	0.068211035	0.079210359	0.088297265	0.105179877	0.124343544	0.140576594	0.15667693	0.174486411	0.193661828	0.212300218	0.235436365	0.267618503	0.304623372	0.337349689
2.5	0	-0.000948233	0.003233365	0.006408573	0.006477609	0.005733641	0.004878244	0.005478105	0.008917397	0.011489547	0.009912986	0.011168011	0.010626157	0.014319604	0.012669816	0.014604152	0.014967685	0.019566994	0.022517325	0.0211749	0.022377399	0.025843538	0.026974128	0.028379259	0.03037442	0.031419747	0.033014115	0.036532587	0.035352238	0.036784527	0.041873651	0.045424642	0.053172494	0.055222732	0.056576287	0.069424876	0.084671334	0.091981246	0.10543668	0.125000774	0.139540935	0.158033116	0.177126032	0.194833837	0.214740071	0.237165408	0.2645866	0.304456786	0.341857631
2.5	0	0.002744951	0.000671177	0.002201273	0.00596609	0.004414831	0.004421395	0.006855842	0.006729712	0.008194403	0.011315445	0.00899079	0.008409073	0.013292497	0.018038962	0.020424509	0.016993919	0.01790839	0.01886578	0.022614406	0.024186813	0.024443448	0.027950126	0.030077649	0.030995127	0.031022965	0.029495808	0.034418133	0.033045841	0.037715929	0.041061627	0.044229706	0.047152612	0.051281795	0.05908776	0.067816045	0.07706894	0.090345683	0.105307455	0.120682355	0.139734474	0.153876476	0.178420709	0.195448873	0.215834561	0.237829405	0.270322786	0.305857441	0.340008809
2.5	0	0.000528385	7.13E-05	0.000984823	0.001292809	0.003301667	0.004456183	0.004584264	0.007174156	0.010244786	0.009991338	0.011779627	0.010505518	0.012665953	0.01230015	0.014080235	0.015898394	0.01785725	0.019223122	0.019572929	0.021475223	0.024826421	0.026376541	0.026566202	0.027980635	0.027505066	0.030841712	0.030573288	0.031082607	0.036682442	0.040335997	0.044002146	0.047979133	0.05279577	0.059183475	0.06760956	0.076480083	0.087675621	0.104621827	0.118702795	0.135860163	0.156745283	0.176793526	0.192258511	0.211959126	0.239598512	0.263309169	0.295137754	0.332829139
2.5	0	0.004513565	0.009507348	0.00747773	0.004685011	0.004203624	0.006095028	0.007178039	0.00777366	0.00902938	0.006476585	0.012358249	0.015630223	0.015543518	0.012214987	0.01691514	0.018034076	0.021082489	0.021990103	0.026731297	0.028954472	0.026314807	0.028154102	0.033932782	0.035131677	0.036350193	0.036379178	0.035508848	0.038726451	0.046806211	0.044508126	0.045895419	0.050138323	0.054449189	0.060043999	0.070601694	0.085712746	0.098076866	0.107918402	0.129040155	0.144702741	0.162865438	0.180699713	0.199163062	0.216433311	0.245746621	0.270148401	0.308757592	0.349172705
2.5	0	0.003397695	0.004967109	0.003116504	0.00594144	0.009115591	0.007409105	0.008651226	0.013944959	0.013687839	0.013567739	0.013642458	0.017039289	0.011287371	0.01709176	0.017036617	0.020288239	0.021535882	0.021469844	0.023279483	0.02364817	0.024179989	0.026559416	0.02716059	0.029273776	0.028059856	0.030754066	0.034510912	0.032347029	0.037099601	0.042774518	0.044274485	0.04822219	0.05326056	0.06028917	0.068066823	0.077098584	0.089306689	0.10284756	0.121969358	0.137825645	0.16186427	0.172630805	0.194127399	0.217571296	0.233619267	0.263983189	0.300558974	0.339272487
2.5	0	-0.001543419	-0.000747032	-0.001767842	0.003096024	0.00325844	0.001806667	0.003067868	0.005820107	0.008710632	0.006060468	0.008077403	0.005920675	0.00729324	0.009585015	0.013290741	0.016927648	0.017656523	0.018371599	0.020508037	0.022253463	0.023924778	0.025210344	0.024553091	0.025904388	0.028940977	0.032269096	0.030759107	0.030988228	0.03463649	0.036994015	0.039058783	0.044749724	0.052522335	0.059971768	0.067526307	0.076664086	0.087158274	0.099712604	0.117639167	0.134350913	0.153427285	0.177557457	0.193522193	0.213677476	0.236032432	0.265007762	0.296646213	0.330825365
2.5	0	-1.30E-05	0.003425204	0.002670447	0.002593589	0.002539707	0.00309239	0.004325535	0.004631461	0.006468782	0.011383251	0.008829952	0.014799489	0.010428212	0.01056604	0.013947452	0.016322115	0.018300827	0.020493158	0.022232419	0.020374616	0.01970204	0.024806382	0.029459185	0.030008718	0.028746445	0.032114916	0.031304726	0.033461453	0.036602213	0.040714146	0.041993647	0.047442516	0.052058045	0.058017349	0.066828936	0.076470087	0.087870292	0.102014366	0.119470409	0.140455631	0.15880641	0.176806582	0.199160715	0.215356908	0.235875521	0.262852621	0.300150853	0.341335966
2.5	0	0.000131441	0.000448508	0.003495284	0.002900434	0.001004267	0.005158496	0.007084221	0.003140696	0.00432586	0.006560032	0.010545002	0.009110281	0.010316805	0.010377881	0.011190609	0.015374361	0.019787434	0.019898802	0.021102199	0.022763188	0.024755971	0.025559806	0.023049751	0.026798992	0.028322078	0.026483987	0.031233705	0.032947432	0.039974031	0.036669791	0.036820761	0.043415395	0.054019007	0.060589412	0.06690332	0.077202916	0.08825875	0.103422399	0.12190103	0.137330338	0.158578149	0.175693623	0.192835052	0.215818852	0.237221503	0.266935255	0.306393273	0.342325255
2.5	0	-0.000292334	0.00463045	0.004894983	0.006878752	0.007031509	0.00712096	0.008105222	0.007584846	0.006850197	0.008771695	0.015705523	0.01121236	0.017402899	0.019572254	0.018609842	0.023604936	0.02015116	0.018859884	0.02130827	0.026505964	0.027287931	0.025125307	0.030972859	0.034093253	0.032206366	0.03329804	0.033824536	0.029886889	0.037975879	0.043954654	0.048505739	0.049162612	0.050890583	0.058914888	0.06822518	0.074492	0.085482586	0.10670766	0.127003211	0.142268177	0.15626469	0.170267297	0.199916927	0.217788352	0.236341616	0.267257096	0.305972194	0.341705229
3	0	0.001330847	0.00859863	0.005675249	0.002669124	0.011392737	0.015733544	0.012155193	0.013314007	0.014461178	0.008318656	0.013020772	0.016776025	0.022539426	0.021863319	0.020253577	0.029130473	0.030121546	0.028431144	0.02984648	0.027867291	0.029297422	0.032753074	0.027571202	0.032832622	0.027624198	0.036385945	0.03915459	0.040859206	0.047321186	0.038796053	0.043013588	0.05312846	0.059094963	0.061246748	0.067303423	0.080196906	0.095494626	0.110533199	0.124884116	0.139051372	0.161437144	0.175938571	0.187303389	0.211594212	0.236103368	0.260242006	0.293596718	0.335227955
3	0	0.00115202	0.000745941	0.000604888	0.001447266	0.00242245	0.004169941	0.004514293	0.004806131	0.008468646	0.008523787	0.006976396	0.012806065	0.014892961	0.012506235	0.011780929	0.015991978	0.016835043	0.017884418	0.019508648	0.021110751	0.022785344	0.025153025	0.027114718	0.025621517	0.027296669	0.031936739	0.029492675	0.032964973	0.035604553	0.039859792	0.039304731	0.044783162	0.052697358	0.057993039	0.065906446	0.077078301	0.088795515	0.105328078	0.119909517	0.135271704	0.159040534	0.180679978	0.194671778	0.214415311	0.238568003	0.264806737	0.299482919	0.340505663
3	0	0.001158244	-0.003008316	0.003190875	0.005068613	0.004252473	0.005679476	0.006970603	0.006344349	0.006789514	0.009304712	0.011655941	0.014037896	0.009526635	0.010267025	0.013297616	0.015630094	0.015896838	0.017519207	0.02006495	0.020264199	0.020362137	0.022420751	0.024269043	0.027596807	0.02868093	0.028448897	0.028925914	0.030836509	0.038134984	0.040327211	0.044187574	0.050129758	0.056863715	0.064121309	0.072241647	0.080751285	0.09082968	0.104673181	0.119617391	0.139458142	0.160969186	0.174394018	0.191120753	0.218985139	0.2464092	0.276666697	0.311952016	0.353541776
3	0	0.000789767	-0.004674428	-0.001804704	0.004212573	0.007130772	0.007218749	0.006634453	0.006276896	0.006544114	0.008113467	0.011553779	0.010221715	0.011682913	0.005723348	0.012823094	0.014338086	0.017745524	0.0196699	0.020255648	0.017231671	0.017314897	0.023005986	0.023545127	0.022701344	0.025083435	0.027742748	0.026849651	0.027387819	0.033994024	0.030521449	0.038994266	0.051045173	0.053772847	0.057046812	0.068651553	0.081482382	0.091422029	0.104325408	0.122849683	0.147552661	0.164147383	0.184308124	0.202174543	0.224091696	0.244147606	0.283395172	0.320038057	0.354345913
3	0	-0.001843111	-0.004194839	0.002383863	0.00277693	-0.000808283	0.00201406	0.006986725	0.007226973	0.0072579	0.009103501	0.012513435	0.012791392	0.005178951	0.011607662	0.014179332	0.015705771	0.017917971	0.0182794	0.015668158	0.017742293	0.022702972	0.023623913	0.024407516	0.027271322	0.028783192	0.029763138	0.029813489	0.031665032	0.037448319	0.040745744	0.045620994	0.048784623	0.050589335	0.057592424	0.068848533	0.079002766	0.091055917	0.108228348	0.122290893	0.139655864	0.157124504	0.17782216	0.194633907	0.21760525	0.246536135	0.277294308	0.31007878	0.350975615
3	0	-0.005750709	0.0037191	-0.004210514	-0.003755757	0.001281145	0.003404131	0.006036738	0.007565155	0.006492553	0.012289867	0.012416033	0.006402032	0.013089305	0.011022129	0.010421781	0.016180991	0.01545399	0.016530078	0.020199669	0.025403382	0.027537583	0.02646072	0.029132455	0.030761341	0.027046066	0.022972949	0.029343378	0.031525263	0.030472185	0.037355699	0.040375796	0.045769843	0.051171867	0.059890753	0.070246014	0.076701665	0.086978022	0.106162509	0.115944859	0.134822328	0.161250131	0.181347738	0.196251938	0.215685888	0.244279476	0.26528724	0.305353624	0.345227044
3	0	0.000228886	0.000323307	0.001586665	0.003211042	0.003867502	0.004834699	0.005767616	0.007074538	0.0095137	0.009158762	0.010163761	0.011538377	0.01004456	0.012648812	0.015114118	0.016061754	0.016436428	0.018377431	0.020094508	0.021469088	0.022366294	0.023347777	0.025706642	0.026727597	0.027563644	0.029344112	0.031920899	0.034380035	0.036778099	0.03893652	0.041953539	0.046309298	0.050963242	0.056866666	0.065544742	0.075300043	0.086980691	0.103913512	0.119149679	0.136856965	0.154520871	0.171389562	0.18833593	0.210262255	0.233913976	0.263597253	0.297816863	0.335115018
3	0	0.007287968	0.009459011	0.006393649	0.018870392	0.019857805	0.013432528	0.017754755	0.025346324	0.022736728	0.016666059	0.020197192	0.028350269	0.022434689	0.03739976	0.024657622	0.038829784	0.035494566	0.034643493	0.039863492	0.037457347	0.033455249	0.035568606	0.038423059	0.046708142	0.045876751	0.04769228	0.032779402	0.054725262	0.062834415	0.055359075	0.060301557	0.069738165	0.077975669	0.078608399	0.079129386	0.093636195	0.113281831	0.119102276	0.129372896	0.164421651	0.17472347	0.195168466	0.214702283	0.23274136	0.267861132	0.287467629	0.31149842	0.347548221
3	0	-0.003484316	-0.002314451	0.000285878	0.001477031	0.00133506	0.00121841	0.000986363	0.002135592	0.005844835	0.007941841	0.011548348	0.015789697	0.011791336	0.015361629	0.015569061	0.013570017	0.014163761	0.015956359	0.018504711	0.021695233	0.022644104	0.024002327	0.027573264	0.025156718	0.031627789	0.026940988	0.029434043	0.03354526	0.03841833	0.042359422	0.042005877	0.046837465	0.05232929	0.05809111	0.065554117	0.076109754	0.091064447	0.106936074	0.123120274	0.142355278	0.159239799	0.175776328	0.197352161	0.218572227	0.240027217	0.268488466	0.302324211	0.337931044
3	0	0.005754692	0.002018363	-0.003711219	0.001008605	0.004431236	0.006919891	0.008419288	0.008576946	0.010023747	0.004970112	0.011031067	0.015472987	0.010894507	0.013023136	0.015043925	0.016699304	0.017564762	0.022338265	0.024482234	0.024886398	0.023262226	0.023195161	0.030017766	0.029367276	0.028382921	0.029635639	0.035778261	0.037134954	0.037696748	0.042617016	0.044315034	0.053086501	0.055727731	0.058654399	0.070181617	0.080972347	0.090009312	0.107893621	0.123610304	0.145368932	0.164697251	0.186150072	0.198168535	0.217455205	0.242084331	0.277801229	0.309174282	0.343314608
3.5	0	-0.002910256	-0.001477987	-0.000798981	0.000163037	0.002586675	0.004224745	0.004937362	0.005194141	0.005090813	0.007373944	0.007600624	0.011003635	0.012983949	0.014306207	0.013492084	0.014947978	0.019391536	0.019117126	0.017890592	0.020480956	0.022704401	0.022213057	0.023132982	0.024461641	0.0274777	0.032305108	0.025931025	0.03021816	0.035052454	0.034498733	0.040641834	0.045366222	0.052013851	0.057349802	0.065417234	0.077369392	0.087595161	0.101953213	0.12059285	0.142669641	0.156435393	0.168340136	0.187816479	0.209554353	0.240001005	0.266940975	0.314861621	0.351957366
3.5	0	0.000656665	0.002905248	0.00230014	0.00190348	0.003381424	0.004712266	0.006678963	0.008815538	0.006653629	0.003773309	0.010051385	0.012902557	0.014055164	0.014795376	0.012810423	0.016748796	0.020379494	0.020264949	0.01962894	0.020233262	0.0227788	0.026007746	0.026883141	0.026880469	0.027754147	0.031541716	0.033978966	0.029561854	0.035555928	0.037106052	0.042105246	0.046868639	0.050005817	0.057717625	0.067934382	0.078502838	0.093043063	0.107685615	0.120699349	0.141843534	0.157164449	0.173654768	0.196352646	0.220739303	0.243245518	0.273729844	0.309282016	0.34640457
3.5	0	-0.001180932	0.006143293	0.002856018	0.004847989	0.006370783	0.005624323	0.004647789	0.006204233	0.011407322	0.011494147	0.013605655	0.016598186	0.015694935	0.016143655	0.017133999	0.020260667	0.022672072	0.022510069	0.019343657	0.018996718	0.023249854	0.026447902	0.026505549	0.027135952	0.028088992	0.034211025	0.031345772	0.030182717	0.041643332	0.042353411	0.046485306	0.052179585	0.056854956	0.063425143	0.071677574	0.080017213	0.091805691	0.109268477	0.127253366	0.14578977	0.165933585	0.182636234	0.196317587	0.2170464	0.24714158	0.280217524	0.314268044	0.351885225
3.5	0	-0.001504741	0.003674897	0.003547049	0.005493511	0.007569549	0.006919822	0.005365912	0.008013042	0.01316484	0.010467916	0.01030378	0.011805536	0.014101219	0.012726795	0.014405958	0.016115739	0.016988135	0.017412442	0.019085551	0.020600367	0.021747141	0.02489049	0.027859136	0.025535755	0.024374965	0.026924504	0.032821564	0.037223706	0.039797358	0.041972413	0.042432311	0.047067184	0.052615573	0.062481268	0.071926454	0.077969375	0.089421383	0.107702782	0.127151349	0.145916138	0.169514024	0.181542949	0.196550292	0.218914753	0.246759003	0.275980339	0.307325317	0.346384973
3.5	0	0.000237048	0.003726446	0.006694796	0.006593992	0.006806757	0.00684924	0.008103059	0.010636265	0.010785977	0.01136102	0.012255504	0.011999636	0.015768505	0.01549326	0.016512076	0.01796507	0.019405151	0.020391039	0.020962016	0.022673127	0.024938685	0.026644452	0.028121062	0.028319261	0.0296483	0.032289355	0.036089241	0.032819326	0.037131381	0.039740069	0.041720312	0.04772163	0.053456034	0.061290083	0.070789188	0.078626831	0.088229457	0.104310941	0.123956762	0.141137966	0.160261758	0.174409214	0.196539433	0.215216305	0.236820492	0.269095816	0.307010097	0.345820804
3.5	0	0.000456846	-7.82E-05	0.000747897	0.002778633	0.0031361	0.003998023	0.004822229	0.004972917	0.007729703	0.010106511	0.008422058	0.009492537	0.00843591	0.01372805	0.012679217	0.014414886	0.016301439	0.016733567	0.018601403	0.021081364	0.022514607	0.023288012	0.02376352	0.024575358	0.025625874	0.028066446	0.027765247	0.032883786	0.032916548	0.037774997	0.042273812	0.046635398	0.050994214	0.05812983	0.067323273	0.077641366	0.090201082	0.104990463	0.124628109	0.141822817	0.160547912	0.177447245	0.195920126	0.219471051	0.246398373	0.277417349	0.31677027	0.356623052
3.5	0	0.00267142	0.003498923	0.003357107	0.007439521	0.006810996	0.005816407	0.006766285	0.006906911	0.009283805	0.01142658	0.01048207	0.015305716	0.012875719	0.015300409	0.016211391	0.01899556	0.017981894	0.020736894	0.021482414	0.022528758	0.024252031	0.023703608	0.026159127	0.029906798	0.026166996	0.031786415	0.032760867	0.036715323	0.038911332	0.039858113	0.044236447	0.050186521	0.053520117	0.060420053	0.070334462	0.080594061	0.094317421	0.108029709	0.119361437	0.141350007	0.16178392	0.179789259	0.198683011	0.218300327	0.245781723	0.273827215	0.312291471	0.353927219
3.5	0	-0.000247102	0.00098704	0.004245183	0.003935139	0.004226379	0.005481249	0.005111544	0.006140133	0.008476732	0.005163267	0.010167583	0.013007029	0.011454918	0.014811324	0.015855443	0.015446546	0.016380981	0.018775739	0.021131127	0.023547809	0.024591056	0.022966649	0.023619301	0.030284228	0.031868211	0.034956142	0.032569941	0.032376996	0.040006227	0.040977486	0.043844484	0.048985497	0.054779559	0.061771078	0.07159019	0.083202829	0.094663918	0.107014711	0.121758147	0.141658662	0.158423804	0.171749362	0.196753791	0.216137465	0.242120542	0.270558933	0.308108176	0.343143947
3.5	0	0.001902505	0.005530533	0.005120766	0.005392065	0.005507877	0.005077464	0.006166006	0.009396826	0.011242913	0.008884685	0.010662417	0.016614132	0.015788451	0.014580997	0.01764241	0.018809302	0.019866731	0.02389532	0.026524306	0.0258755	0.024749851	0.024255729	0.023979506	0.026305665	0.030015838	0.031523539	0.031936793	0.035526894	0.036741719	0.041276556	0.044851522	0.047449476	0.050849646	0.05792797	0.067486731	0.07866657	0.09421586	0.111294492	0.12334264	0.14210615	0.158695908	0.175230215	0.194930056	0.22141274	0.241687207	0.269618538	0.311729338	0.352041116
3.5	0	0.002097682	0.002957069	0.003428487	0.001718847	0.002724082	0.004631725	0.005139115	0.006716785	0.009425697	0.010721744	0.014069709	0.013423837	0.01326103	0.015529847	0.014760191	0.017050134	0.018230343	0.022974409	0.023684057	0.023223602	0.02585342	0.027507793	0.027299249	0.028400297	0.029541115	0.031562589	0.034029691	0.033163409	0.03753426	0.039462959	0.041587015	0.046487072	0.052068489	0.059078698	0.066692521	0.07497849	0.086947588	0.102556376	0.120693627	0.140482343	0.160741105	0.176545505	0.19381066	0.213217102	0.239425368	0.274138849	0.30814522	0.339167111
4	0	-0.000586153	-0.00020099	0.002528921	0.00366285	0.002751157	0.005236725	0.007179151	0.006044284	0.00743411	0.007491805	0.01025821	0.011903126	0.012874902	0.014329237	0.013573559	0.013574968	0.015532239	0.017473812	0.020830105	0.020392594	0.019334755	0.022203043	0.022780091	0.022882051	0.025286235	0.028379697	0.030848195	0.031440371	0.035245623	0.03857821	0.042362138	0.045572596	0.052224834	0.058523187	0.066599972	0.080172657	0.094100443	0.105887339	0.119696654	0.135205485	0.158989243	0.178073339	0.192105056	0.216769065	0.240574217	0.270628877	0.311820166	0.351587083
4	0	0.008529072	0.003618125	0.00272453	0.002104735	0.003974848	0.004631858	0.005740923	0.00942128	0.010821893	0.01303808	0.014303992	0.013483478	0.012287601	0.015679808	0.016561171	0.016254029	0.018295546	0.022734013	0.024360811	0.024289485	0.02316268	0.022182664	0.023956441	0.024062567	0.028286767	0.029037618	0.030445098	0.031654032	0.037468529	0.037424359	0.041948233	0.044472987	0.052902253	0.063162792	0.070403517	0.079651703	0.094063381	0.109815274	0.12502768	0.144613034	0.171664667	0.190355823	0.206910568	0.227137994	0.251164023	0.286824769	0.322671222	0.360650362
4	0	-0.00055349	0.002648877	0.001124433	0.001340295	0.003202329	0.004724169	0.005665641	0.006622049	0.007612905	0.007711719	0.008397874	0.008728274	0.005813906	0.011681549	0.010182546	0.014677991	0.016997362	0.017638484	0.017588255	0.020326599	0.021399825	0.019783453	0.023369376	0.026127842	0.025895524	0.026369534	0.030589616	0.029929283	0.033751009	0.036751714	0.041808355	0.047551123	0.052521613	0.058591977	0.067147392	0.078324793	0.090722411	0.103079927	0.119781469	0.139416989	0.16463829	0.178288437	0.197644157	0.218068191	0.245263471	0.276254378	0.315169362	0.353595221
4	0	0.004781018	0.004697297	0.008464285	0.009899527	0.008642764	0.007543807	0.008529452	0.011213052	0.013431278	0.014248017	0.014336031	0.015928835	0.016122807	0.01713273	0.018268548	0.020891384	0.018966038	0.02309585	0.026119208	0.028934699	0.030893796	0.030539808	0.032409856	0.03052848	0.030824264	0.028911621	0.033420128	0.037811481	0.041818507	0.043973009	0.045054569	0.052561821	0.058322282	0.064257762	0.073890458	0.083404813	0.094452955	0.110860127	0.123339226	0.144047287	0.159860362	0.186996283	0.202014802	0.227107453	0.251333834	0.280506788	0.320424962	0.359382915
4	0	-0.000450693	-0.000886745	-0.001982772	-0.002260587	0.000543503	0.003885098	0.005460147	0.006372039	0.006874686	0.005847051	0.006517586	0.006484538	0.010763876	0.012544686	0.011948813	0.012574069	0.015465989	0.017279212	0.016216015	0.016812475	0.019669932	0.021417617	0.022356758	0.023358811	0.025616147	0.028037317	0.028761863	0.030199331	0.03301255	0.035855555	0.039278547	0.044310228	0.051446371	0.057425742	0.065234258	0.076506379	0.088471478	0.102708198	0.117045651	0.135500459	0.161296234	0.174410447	0.194887684	0.216019628	0.241133241	0.27053794	0.309262027	0.344185913
4	0	0.002058626	0.000365472	0.001815207	0.003908333	0.004258252	0.004023974	0.004220779	0.005433849	0.007860124	0.009370563	0.010259178	0.009894506	0.007752338	0.009342506	0.013943529	0.012675999	0.014794278	0.018490136	0.020942131	0.022101575	0.023731028	0.024122146	0.022686149	0.025631319	0.025514462	0.027943213	0.032025491	0.032600882	0.033885577	0.036729557	0.040106544	0.04400694	0.049912378	0.056215642	0.06351932	0.074401065	0.087292365	0.101321073	0.12205146	0.140005074	0.157720049	0.173522881	0.191541955	0.215703457	0.242399567	0.273089707	0.311251995	0.351596907
4	0	-0.001833162	0.001071934	0.002387552	0.003419243	0.00379513	0.004442738	0.006600616	0.007969025	0.007357238	0.008357559	0.008032065	0.015225461	0.011287305	0.011165982	0.015730787	0.016311254	0.01771715	0.016564788	0.017248487	0.020857507	0.023050698	0.022267054	0.022201109	0.025348441	0.02693159	0.028892251	0.032773582	0.032855972	0.037071079	0.039093059	0.043271987	0.049836792	0.056542634	0.062350853	0.069982639	0.079967656	0.091313028	0.106794703	0.124426754	0.140047768	0.161167858	0.180594545	0.203441146	0.222622058	0.246810704	0.282747896	0.320211163	0.358377266
4	0	0.003982349	0.00645316	0.006870784	0.007165486	0.007619875	0.008727439	0.009509356	0.009862901	0.011346458	0.012147297	0.011509155	0.014528881	0.01289295	0.014165154	0.016361487	0.018314004	0.021910177	0.022936427	0.023403811	0.025122465	0.026809892	0.026979181	0.026616405	0.028556209	0.031669444	0.035263713	0.034858053	0.037452069	0.038081606	0.04370071	0.04622083	0.05036609	0.054390368	0.059778548	0.069535232	0.080397662	0.090423613	0.106048614	0.127009661	0.144440402	0.164398796	0.18304763	0.201387815	0.227236514	0.248822849	0.280279296	0.321001856	0.362715219
4	0	-0.000100644	0.001552477	0.002357362	0.003386261	0.006995774	0.008188444	0.007066477	0.009427799	0.012585497	0.010012206	0.010644307	0.012291217	0.012551365	0.011328299	0.014535057	0.017140593	0.01587266	0.018637699	0.020096043	0.0194392	0.021070862	0.02328162	0.023007234	0.023934326	0.02568996	0.028554356	0.032508959	0.033121768	0.035772856	0.04030244	0.043784973	0.047286695	0.053150676	0.060885219	0.071058051	0.081466639	0.093230166	0.11097736	0.123905912	0.144963574	0.162945942	0.185822752	0.20578343	0.224631647	0.250339156	0.283363026	0.325045376	0.370250278
4	0	0.00138314	0.002865341	0.003562837	0.005625699	0.006231168	0.006539257	0.007911174	0.008681268	0.008162697	0.008393508	0.011672159	0.011316164	0.014188062	0.013494774	0.017754086	0.018452837	0.01977886	0.021537125	0.022614303	0.022487457	0.023597386	0.025394298	0.024017196	0.02396206	0.02951666	0.032002732	0.033737041	0.033653927	0.036016674	0.039848884	0.044781688	0.047988236	0.054201808	0.060949207	0.070038286	0.080790637	0.089496657	0.102556402	0.119382848	0.139155082	0.156682455	0.180166415	0.196600426	0.220433157	0.242064459	0.270950816	0.309004486	0.343526029
5	0	0.000831352	0.001579829	-0.000526191	-0.000376	0.003174326	0.006414833	0.006724693	0.00435116	0.003440449	0.009421486	0.013702332	0.008117235	0.006954114	0.013594301	0.013328671	0.015533102	0.014996609	0.021045108	0.020668448	0.0197379	0.021827865	0.022440611	0.025861701	0.027257617	0.028646707	0.025952061	0.027545361	0.034356799	0.036138806	0.037916702	0.041600941	0.050145254	0.054654742	0.059729494	0.069823584	0.080917837	0.09391863	0.111458318	0.125508584	0.144070322	0.161615823	0.169459069	0.19678552	0.227350844	0.250536234	0.282697092	0.32097625	0.361452763
5	0	0.003423972	0.00731757	0.00622299	0.007711466	0.00950564	0.01006897	0.007636694	0.005836968	0.011358135	0.0161957	0.015009755	0.015845496	0.010414484	0.013821097	0.021875068	0.027043552	0.024413314	0.028658132	0.031271705	0.035852819	0.036394742	0.028263118	0.026704255	0.027291307	0.031181213	0.032187129	0.042072468	0.033721252	0.034367967	0.040574608	0.052825619	0.049729822	0.054949562	0.06712274	0.078505197	0.088710324	0.097708619	0.111545366	0.125908364	0.144653793	0.159640509	0.179612851	0.205555815	0.227308337	0.254448774	0.279931624	0.321168578	0.36407869
5	0	0.007353117	0.006076905	0.004564696	0.005916093	0.00437889	0.007608084	0.012013843	0.009556232	0.007812783	0.008737599	0.007716699	0.005570332	0.012899108	0.020529531	0.019499617	0.018410486	0.013847104	0.018323029	0.025993721	0.028782915	0.027440405	0.028766183	0.032165102	0.028091241	0.032794054	0.036194254	0.039743799	0.039027616	0.04237	0.038682337	0.046536797	0.055567383	0.057390995	0.064542317	0.077644281	0.0891663	0.104301432	0.123335316	0.132971848	0.146404081	0.172096417	0.188665444	0.203602597	0.231616388	0.260294696	0.288236411	0.326414614	0.369708112
5	0	0.00042865	0.000777423	0.006950383	0.004341351	0.005179668	0.0056542	0.006163957	0.011053853	0.012570243	0.01214132	0.00807706	0.009337506	0.010813001	0.012847605	0.013043885	0.01793929	0.019940817	0.022234996	0.024908729	0.025231346	0.024591602	0.026762566	0.028803257	0.026441627	0.032222801	0.031795125	0.03661394	0.034487047	0.03694604	0.043889778	0.044064814	0.046484947	0.053293261	0.062714363	0.073297633	0.082405632	0.09301393	0.110904868	0.127234805	0.145830245	0.161377943	0.180676115	0.195725182	0.225580302	0.254176653	0.280173512	0.317660634	0.357285341
5	0	-0.006240678	0.000137306	0.00465443	0.002407871	-0.000166476	-0.000335924	0.003660464	0.006994147	0.003526607	0.005409985	0.015554222	0.014949568	0.018173492	0.016026379	0.010732042	0.024695803	0.024639	0.02074431	0.023650244	0.02297951	0.021450498	0.025506692	0.02785183	0.031267103	0.025057688	0.030281153	0.03335408	0.034307863	0.032629513	0.040194551	0.043466847	0.045316794	0.048663547	0.058706277	0.070935415	0.081946446	0.095528293	0.111029221	0.128661767	0.136596647	0.156606108	0.174403606	0.204630432	0.226576042	0.244063506	0.276175602	0.319149722	0.360823454
5	0	0.003100946	0.001946913	0.002426613	0.006239778	0.004924102	0.005926332	0.008382337	0.007215096	0.007700043	0.008336351	0.015948677	0.011141597	0.008438978	0.009353136	0.012161252	0.017757455	0.019540952	0.021819254	0.024453673	0.025343205	0.02409518	0.025069061	0.029197941	0.029246446	0.035409818	0.031379523	0.037221111	0.034011033	0.034456927	0.040752083	0.044852459	0.049651935	0.053833186	0.059631359	0.071891254	0.084623961	0.09543663	0.114795947	0.131909307	0.147007217	0.161194161	0.182951646	0.198996333	0.223280912	0.246416405	0.274080383	0.31847466	0.364451896
5	0	-0.000375247	0.003758594	0.006991693	0.01003784	0.007437971	0.006718174	0.010157559	0.013956403	0.013571181	0.003656717	0.014685916	0.013244061	0.018064514	0.02132203	0.016621103	0.027117451	0.026245898	0.025253708	0.025987873	0.019919269	0.021433878	0.03292548	0.032742075	0.034593116	0.039720649	0.037442532	0.043910898	0.043202359	0.041455747	0.043469049	0.047017722	0.047638487	0.055579113	0.063014559	0.067543322	0.078944526	0.097641411	0.115536	0.13219679	0.154724633	0.172187207	0.187343924	0.204101151	0.233317517	0.254228592	0.283515365	0.327052766	0.36237095
5	0	0.015634219	0.005929065	0.005950434	0.010654105	0.009777421	0.00764926	0.007577204	0.010018751	0.016342531	0.018197285	0.011948304	0.023180661	0.018384781	0.019000294	0.018063521	0.026268954	0.024366962	0.022901879	0.023218223	0.029604169	0.036869535	0.033752245	0.030249457	0.03790012	0.030360563	0.037338413	0.047571612	0.036881762	0.036887834	0.043141784	0.045547331	0.052503206	0.06206224	0.066771731	0.07306265	0.084116485	0.095564929	0.113123643	0.132448293	0.14337864	0.167656056	0.186830739	0.212172954	0.224588988	0.250426505	0.284396095	0.323543653	0.360363528
5	0	-0.00970073	-0.010358881	-0.009606451	-0.003830384	-0.002511477	-0.006655697	-0.003755043	-3.02E-05	-0.007473505	-0.00445853	-0.000127499	-0.000610784	0.007312147	0.008506171	0.011841614	0.018264841	0.017906782	0.01028943	0.00894328	0.014285083	0.014190775	0.012718762	0.018591225	0.016016996	0.016026199	0.021357098	0.034871261	0.025282352	0.019753422	0.039331789	0.042674655	0.040147433	0.048271703	0.056769946	0.06260001	0.075070429	0.090272938	0.099863454	0.115554856	0.139957011	0.155522634	0.177951841	0.186844441	0.212153325	0.243539165	0.273125952	0.31430453	0.35215995
5	0	0.004858732	0.007692801	0.006814857	0.004613729	0.002173273	0.002288494	0.007234016	0.012206973	0.010757076	0.008961808	0.015156499	0.009402475	0.01371234	0.01513832	0.012869041	0.02032498	0.022137713	0.023528428	0.025342147	0.024943104	0.02262144	0.022414618	0.025617783	0.02728012	0.030173793	0.03155338	0.041670699	0.032126249	0.036191016	0.045168677	0.04809241	0.057180733	0.065923727	0.067673838	0.074066522	0.083368582	0.089830793	0.109363249	0.130868943	0.15787665	0.174858316	0.192595956	0.206992977	0.229523982	0.250607532	0.287786228	0.334146138	0.36780873
6	0	0.003564578	-0.000392394	0.00185964	0.006313806	0.005756034	0.006350451	0.006627315	0.005437964	0.00757946	0.005280249	0.011667029	0.014687151	0.012509411	0.018316268	0.016525126	0.016996665	0.020502214	0.019869114	0.01898604	0.020255424	0.023087154	0.024942948	0.024332117	0.025897504	0.024938618	0.025796812	0.036820755	0.029393529	0.033716495	0.037671229	0.04561694	0.047523269	0.050945114	0.059163068	0.069211707	0.079416197	0.091701059	0.108242254	0.123886077	0.137955681	0.154665869	0.174488122	0.198365058	0.216567343	0.245822109	0.275974025	0.316585082	0.360669089
6	0	-0.007176675	-0.001177398	-0.001829565	-0.00309959	-0.00156234	-0.001421436	-0.000807546	0.003143501	0.004820432	0.001906776	0.001838698	0.002987255	0.012448526	0.013601394	0.009970306	0.012656327	0.016873326	0.017444537	0.018092673	0.020014935	0.021422412	0.019648174	0.01591206	0.018917503	0.024782992	0.027138802	0.032227532	0.031745644	0.02971775	0.032793276	0.040621929	0.046650371	0.050816551	0.054954453	0.062496493	0.074859898	0.088982315	0.102619151	0.117602869	0.139353893	0.173643966	0.180675804	0.196899875	0.214841926	0.238569786	0.275389949	0.318630993	0.357582704
6	0	0.001587705	-0.001728277	-0.000208714	0.003149098	0.000754449	0.002021917	0.006837292	0.006355615	0.004497032	0.006116155	0.008455242	0.00953318	0.009284233	0.009621403	0.00981682	0.014905197	0.013279479	0.012242968	0.014447449	0.019933903	0.023585435	0.023558739	0.023775172	0.021042357	0.022377044	0.024451336	0.033794125	0.031528364	0.032968681	0.037871482	0.041991562	0.047573486	0.05549701	0.061455424	0.067525504	0.077934435	0.090896522	0.10459339	0.121140914	0.143472982	0.156616198	0.177978291	0.195321317	0.217985647	0.245019967	0.276584951	0.319881983	0.356763842
6	0	-0.001461878	-0.002773149	-0.00178669	0.001969894	0.001290608	0.000482005	0.004405399	0.007559602	0.007088665	0.010551202	0.015109269	0.011404008	0.014027116	0.011066968	0.01478362	0.016930718	0.015000434	0.014665078	0.018144809	0.019497071	0.022096123	0.026831328	0.024731941	0.023684774	0.027621372	0.027528968	0.030862662	0.030895203	0.036858216	0.037681751	0.042592579	0.047196813	0.051466267	0.057505429	0.064465326	0.074412515	0.090074351	0.105321756	0.118119152	0.14464349	0.16234269	0.18406789	0.202842899	0.223196925	0.249686414	0.276441613	0.316991671	0.359035192
6	0	-0.000258806	0.002780445	0.001543823	0.000925796	0.001257988	0.005715686	0.009360045	0.006669409	0.004627958	0.007983798	0.011415317	0.008345316	0.007321707	0.013025145	0.011384126	0.015560263	0.014003951	0.020577729	0.024343826	0.021115013	0.019460791	0.022547218	0.026509005	0.028073993	0.028154179	0.035336429	0.036912099	0.036247261	0.038708462	0.038674707	0.043986439	0.050954707	0.058395058	0.063281405	0.066451119	0.075257116	0.090998262	0.107058039	0.125342051	0.141143964	0.158935546	0.177128821	0.197229591	0.219979879	0.250858472	0.281361082	0.320358069	0.35845572
6	0	8.58E-05	0.002522988	0.003421201	0.005099403	0.00422532	0.001729723	0.002873313	0.005708382	0.005459246	0.007036644	0.008180638	0.010194465	0.01270536	0.012987072	0.015555776	0.01674968	0.016933401	0.018444775	0.021425806	0.02597793	0.02647645	0.023434772	0.024314513	0.023826387	0.026369898	0.028563607	0.031543369	0.031196545	0.035624467	0.038285109	0.040283998	0.044119873	0.049816975	0.058094468	0.0677943	0.078490764	0.091674315	0.107020315	0.124842558	0.144558641	0.163310854	0.176253805	0.196618066	0.216856296	0.243007688	0.279804453	0.317633637	0.354452198
6	0	-0.004096955	-0.00517705	-0.001180105	-0.001614324	-0.002585508	-0.001602352	0.002521301	0.004025363	-0.001589508	0.000534945	0.00664022	0.009992561	0.001560084	0.009228602	0.013083308	0.021664635	0.016525002	0.021622942	0.023060997	0.020165114	0.021896515	0.022959505	0.019994203	0.019912764	0.023964738	0.026258123	0.025155553	0.029819145	0.034436765	0.036553094	0.038134756	0.045057536	0.050252796	0.055117971	0.064030244	0.074840936	0.087352273	0.104285126	0.120774348	0.143606175	0.152241975	0.175716253	0.188887759	0.215128365	0.242165426	0.275213513	0.313892641	0.357154724
6	0	0.001859283	-0.004497291	-0.005627379	0.003593462	0.005523434	0.001015228	-0.001440899	0.001931362	0.008917277	0.008567495	0.010599281	0.013115432	0.009296677	0.021017496	0.013500485	0.01719589	0.019496349	0.019512612	0.024055535	0.023380913	0.019536033	0.020663578	0.021006989	0.022411452	0.020680107	0.030143613	0.026024712	0.032222519	0.03525901	0.036363264	0.040957853	0.053880747	0.057292491	0.058195689	0.065817845	0.077542574	0.091493675	0.107148336	0.125599468	0.142359078	0.161136168	0.176715063	0.201060779	0.219791156	0.242378541	0.282710133	0.322831585	0.359932019
6	0	0.000891398	-0.002463298	0.002077805	0.004219683	0.001358411	0.000469704	0.003595968	0.007232969	0.009085728	0.008477865	0.009241327	0.008329249	0.008514003	0.009841002	0.010561908	0.014554842	0.020946092	0.021472346	0.023586101	0.024146537	0.023115316	0.02363561	0.023124015	0.02787154	0.030404544	0.032292961	0.031702979	0.031345718	0.039038303	0.041104107	0.046224582	0.051081062	0.054979993	0.05917824	0.067588671	0.076947883	0.086624136	0.104693973	0.119532817	0.141798972	0.16373568	0.179452227	0.192506446	0.214661189	0.242619665	0.277862481	0.319833463	0.35700555
6	0	4.87E-05	0.004669321	0.001301594	-0.001341896	0.000419196	0.001578728	0.003578299	0.008886156	0.011802043	0.009485085	0.005461774	0.013450891	0.009401603	0.014264935	0.0171774	0.010067823	0.017086898	0.015001961	0.020513972	0.026808178	0.024720988	0.021934762	0.019950369	0.0255498	0.035952148	0.035428786	0.043182847	0.034466231	0.030093113	0.040459367	0.044938267	0.047413684	0.053457853	0.056627655	0.061828599	0.074762413	0.090089636	0.106261342	0.121915855	0.141907184	0.155317963	0.177338242	0.191436559	0.220590386	0.25253207	0.282873037	0.317591136	0.353977689
7	0	0.002145578	0.002070249	0.003515754	0.005501157	0.005505933	0.005757186	0.008188729	0.009875014	0.008544867	0.008934445	0.014677102	0.014292472	0.012212096	0.015647257	0.017911916	0.02177521	0.023699753	0.023940741	0.022573522	0.023342872	0.025662589	0.02776265	0.030265069	0.029390828	0.031194586	0.0309879	0.030710494	0.035007533	0.037743679	0.039063204	0.043002808	0.047059873	0.052920173	0.05814874	0.068507424	0.082244112	0.094439692	0.112904626	0.12547274	0.141372949	0.165028609	0.182024624	0.201641183	0.223992525	0.250027782	0.280055672	0.315452292	0.354548504
7	0	0.000335522	-0.000370697	-0.001954785	-0.001513146	0.002666516	0.003961976	0.003630558	0.006367529	0.00678968	0.003083371	0.004824505	0.005174985	0.007152964	0.007117062	0.011598666	0.012212201	0.014075328	0.016322732	0.017175451	0.018897157	0.023219245	0.0239718	0.018725423	0.020273219	0.025280431	0.026262636	0.029529004	0.032329797	0.031930526	0.034824345	0.040879992	0.047919127	0.051121701	0.055165535	0.064545817	0.076646429	0.089018382	0.103821555	0.122961001	0.145711005	0.163542256	0.182464485	0.198277204	0.218661036	0.248102966	0.282045017	0.317521957	0.355889584
7	0	-0.000761562	0.001369039	0.001572958	0.00240915	0.004607597	0.005949106	0.005917972	0.005362027	0.005985669	0.009371302	0.008326381	0.009304963	0.008435987	0.010910372	0.015694482	0.016782347	0.017107088	0.015976291	0.015796248	0.01943043	0.022348331	0.021675667	0.022266302	0.023690916	0.024232102	0.02853543	0.029640848	0.02995276	0.035186575	0.038633967	0.042797393	0.048713773	0.052599611	0.057147884	0.064650984	0.075971767	0.090648438	0.106194359	0.12607699	0.142767596	0.161695235	0.178780053	0.197414287	0.22056996	0.242621272	0.277818941	0.321116286	0.359787399
7	0	-0.001156428	0.001136815	0.001215914	0.000568494	0.001726668	0.003219154	0.005539241	0.00894064	0.011011727	0.012526209	0.012425716	0.014785234	0.01319673	0.013637101	0.014551174	0.017882981	0.019208632	0.018226595	0.017922644	0.02210462	0.024351144	0.02219708	0.024498571	0.027940278	0.029468544	0.033589213	0.031032608	0.03017291	0.031633687	0.035016291	0.043167515	0.045304861	0.053228307	0.060033301	0.066664301	0.079334127	0.092232194	0.105986447	0.124582055	0.145022986	0.161094164	0.183276364	0.20071914	0.227265236	0.251872847	0.280212857	0.319054798	0.362209672
7	0	0.003731273	0.001238397	0.002608254	0.004593938	0.005080237	0.007217985	0.010665099	0.013065791	0.01385865	0.01197633	0.01313226	0.014304848	0.017163935	0.016162447	0.013879345	0.017726236	0.019521675	0.022458505	0.021041021	0.022164007	0.026363376	0.026564332	0.026828563	0.02923365	0.030537748	0.033042753	0.033196457	0.033963804	0.039232254	0.043770608	0.045639295	0.051056227	0.053056816	0.056957786	0.067364405	0.079216648	0.091809962	0.108764825	0.12466217	0.141674679	0.162466208	0.183266804	0.196213132	0.222021177	0.247354525	0.281191495	0.319629537	0.355184069
7	0	0.000703073	0.003473158	0.004410942	0.004869374	0.004855616	0.003582151	0.005343789	0.009903014	0.01115609	0.011670267	0.010613205	0.011918867	0.013141705	0.013671142	0.017198975	0.018396752	0.017594521	0.016944759	0.020301405	0.025454524	0.027488628	0.026319943	0.025655666	0.026806769	0.028192674	0.029117612	0.033203636	0.031661015	0.037387863	0.041131445	0.042559335	0.046304208	0.05203575	0.059069268	0.069138918	0.080251158	0.090555912	0.104964788	0.123232583	0.142543964	0.160964029	0.176599326	0.193890259	0.211562984	0.244163592	0.277438019	0.315781088	0.352952192
7	0	-0.00066244	0.00120111	0.003071811	0.003351273	0.00353482	0.004849921	0.006641557	0.007763372	0.007791391	0.007691766	0.010629649	0.013617423	0.009993053	0.013706639	0.017395615	0.018436914	0.017928185	0.018915268	0.02178443	0.023293891	0.022090745	0.023473978	0.02831833	0.026303625	0.024428347	0.027021815	0.0273784	0.031244942	0.032993672	0.039232303	0.046900299	0.050229329	0.053552934	0.061003019	0.069463301	0.077775301	0.089909675	0.106544095	0.125987226	0.145206379	0.15789775	0.178277226	0.202550177	0.221079901	0.247650726	0.280727193	0.321124715	0.35741906
7	0	0.004616824	0.006006804	0.005100448	0.003677182	0.004234435	0.005784833	0.008061732	0.010670206	0.012180859	0.013640496	0.011787046	0.011581738	0.011574696	0.014292973	0.016462232	0.020412623	0.018403162	0.01888504	0.022001691	0.025488	0.026960994	0.026878446	0.027951834	0.027367251	0.028348921	0.035051341	0.031275675	0.031245691	0.036153624	0.040890372	0.045091434	0.050237324	0.058576613	0.065199168	0.0732582	0.081751658	0.090601369	0.110878964	0.126491795	0.141110093	0.16339913	0.184965285	0.197407575	0.225269725	0.251704217	0.281859416	0.32273888	0.362271991
7	0	-0.004315735	-0.001916324	0.001622222	0.003127125	0.005888228	0.004870675	0.004377444	0.007571896	0.005993638	0.004881363	0.007862591	0.003849772	0.007607776	0.007321534	0.00907368	0.017949126	0.019726186	0.020865088	0.022998628	0.025532348	0.026697723	0.026588224	0.027983887	0.028814073	0.028754781	0.026068559	0.029613392	0.031056643	0.035628879	0.035181008	0.039411996	0.050168639	0.055546156	0.05870197	0.065256764	0.075969099	0.089492422	0.104422999	0.126543581	0.142463104	0.162844135	0.174632889	0.195154846	0.222117165	0.246158877	0.280702399	0.317427595	0.356214552
7	0	0.000881527	-0.000255342	0.001034415	0.002828986	0.002295856	0.001187015	0.002079277	0.005463396	0.00930929	0.010168187	0.00995283	0.008185108	0.01239798	0.015328548	0.019954341	0.013775664	0.014259528	0.016659394	0.018560908	0.023866614	0.025663404	0.020928014	0.020617799	0.022772204	0.023608204	0.03091142	0.026719915	0.032148216	0.03540858	0.033847741	0.039367125	0.043989054	0.049908903	0.056199711	0.063635346	0.074322123	0.088260583	0.1044092	0.116210799	0.13174921	0.155275546	0.177609838	0.199395751	0.216471954	0.240943429	0.273435921	0.307201084	0.343733982
8	0	-0.00016369	-0.000207491	-2.35E-05	0.000211175	0.001550934	0.004063011	0.0079829	0.01018804	0.007821409	0.007011836	0.00842515	0.011014462	0.012781868	0.012872478	0.012534737	0.012575572	0.014918205	0.015601496	0.017958474	0.021704809	0.022595072	0.020870263	0.021584859	0.025737959	0.026153326	0.027329101	0.030799413	0.030486376	0.03405222	0.037254057	0.044085785	0.047440132	0.050532031	0.055969527	0.065349906	0.077490225	0.090505996	0.106846424	0.124055233	0.140435496	0.159864664	0.173743662	0.19473096	0.21955759	0.245707825	0.27929217	0.323591792	0.365440881
8	0	-0.000473142	0.001028074	0.003113461	0.002720316	0.004007615	0.005120051	0.006036717	0.008745149	0.010061648	0.009128826	0.009996383	0.009834209	0.012738898	0.013743138	0.015035554	0.01711643	0.018674682	0.021246689	0.022081899	0.022944595	0.02320151	0.022365042	0.023972161	0.025488989	0.028479808	0.02992414	0.028490609	0.033399781	0.036186723	0.036684179	0.03852488	0.044216716	0.051644918	0.0588506	0.06718164	0.07831735	0.091552007	0.106842194	0.125593155	0.141678584	0.158417187	0.17659785	0.1970779	0.217251886	0.247587366	0.281448128	0.319962697	0.35847511
8	0	0.000192303	0.002247311	0.003019592	0.004250263	0.005548736	0.006831574	0.00633661	0.006445368	0.010042642	0.009708754	0.009611628	0.010603905	0.014001464	0.016848027	0.013511802	0.01655451	0.016806924	0.017746676	0.020508669	0.022907908	0.025595573	0.028316987	0.027872868	0.026266838	0.027748395	0.030587455	0.031102102	0.033381355	0.037689831	0.038408649	0.044966096	0.049228105	0.051760138	0.059932299	0.069318092	0.079056288	0.092430633	0.104169611	0.123284709	0.139422717	0.160133323	0.180417501	0.200992299	0.218806822	0.246077047	0.279807557	0.32010357	0.362353262
8	0	0.000605181	0.00282486	0.00330951	0.003710503	0.005552776	0.007318156	0.007951979	0.007108039	0.006298516	0.009204303	0.01002384	0.01050247	0.011549879	0.015327042	0.016862464	0.018176522	0.019396372	0.019453311	0.020059969	0.021608603	0.022202372	0.022275944	0.023440958	0.024049872	0.026643022	0.029026804	0.032518109	0.033194368	0.034501598	0.036923477	0.04417693	0.048954326	0.052831162	0.060589284	0.068815446	0.076832879	0.089561304	0.106279733	0.126532639	0.1442342	0.160477496	0.177570704	0.198634183	0.223104973	0.249301923	0.28115173	0.317915813	0.357561437
8	0	0.000861436	-0.001168643	-0.001785712	0.001072403	0.003712512	0.005080309	0.006848611	0.008728232	0.009054279	0.008227803	0.007375614	0.011747771	0.011029639	0.016869913	0.013908823	0.015509053	0.015839386	0.017850697	0.021192582	0.020961951	0.021016191	0.024005835	0.02373913	0.023210602	0.025423763	0.029932812	0.032813286	0.032992461	0.035737627	0.037621941	0.042970924	0.048098352	0.054208617	0.05864059	0.067230387	0.07976166	0.088594519	0.101241006	0.120868714	0.140133642	0.161605178	0.177152449	0.197432512	0.220214279	0.249680971	0.285652576	0.324320572	0.361399773
8	0	-0.00038601	0.002932543	0.002415342	0.004459654	0.00521005	0.006786885	0.008349072	0.007642626	0.008013821	0.007901347	0.008437874	0.009199532	0.014077455	0.013924123	0.017493292	0.017462704	0.017259195	0.019152253	0.021254553	0.02051411	0.020465528	0.023249259	0.02542316	0.028218682	0.027047333	0.028354536	0.032956678	0.032151433	0.035509867	0.039154401	0.043942179	0.048032882	0.054243096	0.060296029	0.069369045	0.080475429	0.090227244	0.106363345	0.124417922	0.141100657	0.16298273	0.180181324	0.197371835	0.2207469	0.24719361	0.277938976	0.319107676	0.358964081
8	0	0.001579195	0.002627142	0.00349429	0.005598134	0.004670762	0.006072115	0.00943159	0.010031747	0.010341541	0.010967244	0.013276053	0.012717921	0.015121224	0.015169786	0.018683585	0.018722601	0.019430361	0.020375174	0.02193072	0.024321452	0.026094083	0.025447752	0.023280861	0.02354808	0.027259384	0.031962976	0.034316982	0.035824168	0.03650831	0.041119492	0.044986707	0.046629058	0.054229558	0.061542714	0.069629215	0.080308249	0.090874526	0.106988461	0.122713629	0.142882463	0.159805202	0.182096452	0.203793084	0.223353778	0.24920851	0.28162286	0.32115055	0.361718709
8	0	0.004662878	0.00130872	0.004224168	0.005707941	0.005019963	0.007040442	0.008317026	0.006974621	0.008714593	0.010843607	0.010701151	0.011725125	0.010231849	0.016886938	0.01607529	0.017509619	0.018555741	0.021103588	0.022509973	0.02228611	0.022553257	0.024490029	0.026754644	0.026840336	0.027665166	0.027986164	0.031528528	0.031525279	0.036330121	0.040573705	0.043126172	0.047761	0.053618326	0.059579285	0.066998873	0.077444452	0.090546078	0.104841095	0.120724756	0.141386463	0.162029697	0.180192363	0.198358728	0.220297269	0.246701792	0.281431707	0.319838288	0.363388828
8	0	0.001667625	0.001635562	0.000765099	0.002164859	0.00310996	0.0045816	0.005673613	0.006022185	0.008486226	0.010530283	0.012903803	0.013628777	0.006577222	0.015394965	0.013629073	0.011411123	0.016208659	0.020892138	0.022418723	0.023136551	0.024060421	0.024636635	0.025023328	0.025664071	0.028152919	0.025320127	0.030813738	0.034024163	0.035103601	0.037346083	0.042736255	0.048603677	0.051688185	0.058922959	0.069026649	0.078824878	0.093078587	0.109497663	0.122354551	0.142166484	0.165311131	0.178095923	0.197170376	0.22284993	0.252452025	0.282340386	0.323556046	0.360108208
8	0	0.001740187	-5.82E-05	0.00300604	0.004765202	0.005390489	0.007379517	0.007763706	0.007055507	0.009219971	0.008944929	0.007888402	0.00957267	0.009784464	0.016427406	0.018104874	0.016349757	0.019133869	0.019705014	0.020640661	0.021479206	0.022490355	0.024378042	0.024962962	0.026860345	0.026803489	0.032209343	0.034257585	0.031615723	0.035754105	0.039253943	0.043113548	0.047614624	0.052570697	0.058242768	0.067736902	0.080814657	0.093408408	0.106108781	0.122674271	0.145661735	0.164527079	0.177500332	0.197972868	0.216684568	0.249046145	0.280741516	0.317386009	0.356521319
[truncated: 161 more columns]
