# Supplementary material for: Raman microscopy-based quantification of the physical properties of intracellular lipids
Source: Commun Biol. 2021 Oct 8;4:1176. doi: 10.1038/s42003-021-02679-w (PMC8501034; doi:10.1038/s42003-021-02679-w)
Supplement: Supplementary file 7 — Supplementary Data 4 [file 42003_2021_2679_MOESM7_ESM.csv]

relative_PC18:1(d0)_amount (row) \ Raman shift (column)	2000.152135	2001.588825	2003.025515	2004.462205	2005.898895	2007.335585	2008.772275	2010.208965	2011.645655	2013.082345	2014.519035	2015.955725	2017.392415	2018.829105	2020.265795	2021.702486	2023.139176	2024.575866	2026.012556	2027.449246	2028.885936	2030.322626	2031.759316	2033.196006	2034.632696	2036.069386	2037.506076	2038.942766	2040.379456	2041.816146	2043.252836	2044.689526	2046.126216	2047.562906	2048.999596	2050.436287	2051.872977	2053.309667	2054.746357	2056.183047	2057.619737	2059.056427	2060.493117	2061.929807	2063.366497	2064.803187	2066.239877	2067.676567	2069.113257
0	0	0.001632325	0.002377132	0.003496779	0.004987616	0.005596278	0.006562628	0.008396364	0.010038675	0.011591602	0.013399447	0.01414173	0.014552479	0.015693156	0.015632335	0.016923186	0.017873358	0.018551661	0.019771625	0.021563229	0.023315941	0.024476152	0.025537806	0.027248931	0.028913693	0.030603654	0.033100399	0.03361436	0.035171951	0.03667247	0.039811345	0.042213086	0.046062985	0.049932356	0.054425852	0.060820164	0.068342772	0.076853636	0.087802112	0.10006036	0.112396465	0.126025686	0.14056628	0.15761422	0.179451995	0.203515373	0.235365183	0.275186017	0.319547861
0	0	0.00036011	0.002050072	0.002978027	0.004461789	0.005161339	0.006245994	0.008247714	0.009938797	0.011419771	0.012940324	0.01361052	0.014600516	0.014319083	0.015298807	0.016154066	0.017258131	0.019110811	0.020160741	0.021139686	0.022510141	0.023848975	0.02488977	0.026436186	0.029185183	0.029696283	0.030420063	0.033520077	0.034572766	0.036495122	0.038562035	0.041750695	0.045165356	0.04859125	0.054211748	0.061642367	0.069187202	0.077739589	0.088511337	0.100503303	0.113472211	0.127971187	0.141874753	0.160758552	0.181197821	0.205571679	0.240401163	0.280531285	0.32324989
0	0	0.002261797	0.002644165	0.003451635	0.004807051	0.005656408	0.007493178	0.009493721	0.010704769	0.012547956	0.01357852	0.014002616	0.014864033	0.014533363	0.015445702	0.017280949	0.018647064	0.019681122	0.020755797	0.021016277	0.022414875	0.024525507	0.025689577	0.026864168	0.027924411	0.030779674	0.032762126	0.032946204	0.03411299	0.03655797	0.038904902	0.042353911	0.045763744	0.049800609	0.054561952	0.060858975	0.069053973	0.077475724	0.086427841	0.099598163	0.114210492	0.127416043	0.142239281	0.15879145	0.179033626	0.206739079	0.238285334	0.276378503	0.320079064
0	0	-0.000254988	0.001526388	0.002321452	0.002524347	0.003864436	0.005799759	0.007558676	0.009320597	0.010692575	0.011285658	0.012606707	0.013300682	0.013103062	0.015955687	0.015356256	0.016308415	0.017469048	0.018576234	0.020098892	0.022105956	0.0236476	0.02509398	0.027201119	0.02801869	0.029355674	0.030764971	0.03089488	0.034055747	0.034679986	0.038448845	0.04064503	0.043271348	0.047156714	0.052663394	0.059404845	0.066987796	0.075968402	0.086478855	0.098643092	0.114704282	0.127532563	0.140727698	0.159921679	0.179137621	0.204113471	0.234175971	0.275317697	0.318997271
0	0	0.000536225	0.001133104	0.001634661	0.003268744	0.004579761	0.006013783	0.008003652	0.00973106	0.010783958	0.011515143	0.013645519	0.014527316	0.014804022	0.015018303	0.015918904	0.016938714	0.018024897	0.018892213	0.020297866	0.022359538	0.02391683	0.024964292	0.026474796	0.027384924	0.028081791	0.031432612	0.032340382	0.034128576	0.035427905	0.037897418	0.041131693	0.04406397	0.047970695	0.053787114	0.060554816	0.067806272	0.076745633	0.087781968	0.099726788	0.112902068	0.126000735	0.140432667	0.157626284	0.17919414	0.205462494	0.238034359	0.277934436	0.321777895
0	0	0.000912123	0.001596351	0.00231229	0.003644517	0.004922748	0.006237263	0.007621214	0.008962795	0.010573956	0.012177898	0.013338145	0.014074343	0.014677729	0.015470202	0.01546134	0.01652221	0.018551635	0.020006829	0.020845953	0.021879498	0.023385683	0.024762763	0.025879502	0.027784777	0.029852442	0.031452329	0.033284515	0.033781697	0.035762361	0.039100514	0.041094925	0.045537792	0.050133715	0.054977503	0.061532606	0.069634579	0.078901453	0.089805724	0.102763606	0.115722964	0.130314752	0.14632381	0.164306654	0.183944792	0.210110248	0.243366563	0.283562717	0.327570968
0	0	0.000260128	-6.07E-05	0.001763257	0.002487682	0.004273157	0.006243009	0.007016275	0.008137376	0.010068181	0.011063958	0.012214677	0.013987321	0.014310681	0.014300762	0.015384814	0.015906785	0.017037839	0.01913352	0.019406654	0.019849349	0.021675307	0.023770199	0.025884173	0.026398565	0.0275625	0.029126099	0.032533875	0.033817605	0.035517183	0.036905169	0.03963418	0.04389291	0.048241747	0.052670565	0.058644191	0.066338765	0.075233894	0.085785966	0.09739588	0.111584452	0.126672915	0.141060199	0.156743404	0.179857729	0.204563436	0.236343964	0.276570306	0.319465924
0	0	0.000642426	0.001968645	0.00352583	0.004644262	0.005803533	0.006566558	0.007512572	0.009208891	0.011109656	0.013468464	0.014381771	0.01430467	0.014379101	0.01495946	0.016698562	0.018296805	0.018680772	0.020172125	0.021289822	0.022496518	0.024386049	0.02569675	0.026888391	0.029107203	0.029243594	0.030124173	0.032436229	0.033353102	0.03667261	0.039207075	0.041446354	0.045918657	0.05024248	0.054830785	0.060616904	0.068170034	0.07804916	0.089091184	0.100919055	0.112799883	0.127347931	0.142622689	0.160857179	0.181641448	0.205471648	0.237878718	0.278673548	0.322759803
0	0	-0.000942733	0.000231497	0.001488827	0.003120761	0.005056531	0.006779577	0.007957345	0.009200465	0.010762723	0.011842518	0.014360571	0.013802471	0.014274947	0.015507124	0.016273201	0.01680273	0.017039621	0.018037516	0.020248559	0.022002781	0.023013982	0.024382152	0.026245857	0.028034063	0.027710909	0.03041153	0.032461151	0.0340801	0.034161945	0.037917809	0.040861231	0.044094565	0.048522765	0.053026668	0.059294041	0.067397464	0.075183975	0.084562776	0.096923513	0.112251936	0.125713797	0.139619275	0.156009765	0.178229586	0.202905164	0.232169208	0.270756142	0.31464597
0	0	0.001449517	0.003394597	0.004010044	0.005621113	0.006947887	0.00832823	0.009727132	0.010453568	0.011498226	0.013233225	0.014639521	0.01529709	0.015278324	0.015643433	0.017372092	0.018570359	0.019143917	0.020235389	0.02122304	0.022302297	0.024307621	0.026900632	0.028615006	0.028880754	0.029757941	0.031039684	0.033218019	0.034039222	0.035702569	0.039352193	0.041992506	0.045951683	0.049271306	0.054439569	0.061076636	0.068193996	0.077352489	0.087678172	0.099943262	0.111767023	0.127369303	0.143175019	0.159189705	0.17883951	0.204586623	0.237566784	0.275124614	0.317836866
0.5	0	0.000291484	0.000624645	0.00247302	0.003654391	0.004419477	0.005942396	0.007527124	0.008808976	0.010887874	0.012826502	0.01305099	0.01422395	0.014639016	0.015706057	0.016157153	0.017795708	0.019214141	0.020076589	0.021068924	0.022065063	0.023517902	0.025839454	0.027568743	0.027923478	0.029510384	0.032844379	0.033186577	0.034050482	0.036452994	0.039368652	0.042268518	0.046768214	0.05075215	0.055790707	0.062691099	0.070058954	0.079010537	0.091047976	0.10300908	0.115388973	0.132254258	0.148007275	0.163229852	0.185140019	0.209675666	0.240447511	0.279293385	0.32270517
0.5	0	-0.000174393	0.000880496	0.003164049	0.004109196	0.005776543	0.007462842	0.008827929	0.010513497	0.011582582	0.012390486	0.013462811	0.014404057	0.015175831	0.016342513	0.016574163	0.017550809	0.01924787	0.02103272	0.021504063	0.023047523	0.024744876	0.025462393	0.027888262	0.029696288	0.030492344	0.032148866	0.03419825	0.036071085	0.038685053	0.039711381	0.04298715	0.046054045	0.049711076	0.055601888	0.06285388	0.070237034	0.078755468	0.089530497	0.101741629	0.116928565	0.130612345	0.145885621	0.161896847	0.182825111	0.208477758	0.23908527	0.277177416	0.318526444
0.5	0	-0.000242432	3.28E-05	0.001440598	0.005250061	0.006223927	0.006498615	0.008632835	0.010809721	0.011756067	0.011458737	0.011902618	0.010258641	0.014270815	0.014504736	0.014216625	0.016365202	0.019006002	0.019824393	0.020214676	0.0221535	0.023640854	0.024054456	0.02591706	0.027723792	0.030846091	0.035143627	0.034270299	0.03707113	0.037451605	0.039486087	0.039705281	0.044926879	0.050599271	0.055687122	0.062566366	0.070628026	0.079375834	0.090865366	0.104294865	0.117315275	0.130228306	0.147687688	0.163844823	0.186641538	0.210202981	0.242617919	0.281874699	0.323704046
0.5	0	0.00166946	0.002747266	0.003726106	0.005082193	0.006592448	0.008368358	0.009779242	0.01059989	0.011626672	0.012754882	0.014516388	0.015508378	0.017018675	0.01719083	0.017284471	0.017953318	0.019485344	0.021227953	0.022239742	0.023914705	0.025755242	0.026600705	0.027724753	0.02892284	0.030137893	0.032930065	0.033746985	0.036670487	0.038732559	0.040492128	0.043006503	0.047268345	0.051830069	0.056755146	0.062561685	0.069890283	0.078855546	0.088711556	0.101361174	0.116630329	0.129849554	0.145252919	0.162516539	0.185177716	0.211378644	0.241820233	0.279136486	0.320931558
0.5	0	0.002206831	0.003217387	0.004496799	0.006105824	0.007200878	0.008738302	0.010641334	0.011589453	0.012066778	0.013621261	0.01535057	0.014885461	0.01509792	0.016535713	0.016717239	0.018250677	0.019775192	0.021272489	0.022739466	0.023795181	0.025274792	0.027725368	0.02949475	0.030004219	0.032123323	0.033818264	0.033915581	0.036219966	0.037741834	0.041174892	0.042531256	0.046554984	0.051481154	0.05647412	0.063212056	0.071124572	0.079673765	0.091264554	0.104728763	0.117861965	0.131663633	0.147059442	0.160376883	0.184718326	0.208405132	0.238531178	0.277522074	0.320201695
0.5	0	0.000670355	0.001756127	0.003115332	0.004377978	0.005596176	0.007092833	0.008796417	0.010306286	0.011515272	0.012553141	0.013298653	0.014531976	0.014615717	0.016279977	0.017623627	0.018135452	0.019292942	0.020358637	0.02130546	0.023009013	0.024900445	0.026343938	0.027801814	0.028805621	0.030321337	0.032213918	0.032733072	0.034458137	0.037727145	0.038978307	0.042221936	0.046248193	0.050475576	0.056017699	0.062836872	0.070389998	0.079578872	0.090821003	0.102674849	0.11704791	0.130565735	0.146093517	0.163509358	0.183535536	0.207670545	0.239757817	0.278046774	0.320930799
0.5	0	0.001378787	0.002872117	0.002832786	0.004022944	0.005487268	0.006742998	0.00857236	0.010719005	0.012321063	0.013549276	0.014167323	0.014318311	0.015126061	0.01739046	0.016825206	0.018207445	0.019542859	0.021143812	0.022440783	0.023645895	0.025772632	0.027682105	0.028419232	0.030191003	0.030250939	0.032487806	0.034641058	0.035926641	0.038981415	0.041656497	0.043759628	0.046061832	0.050284144	0.055801178	0.063133468	0.072504204	0.081867118	0.091708286	0.10477637	0.11724665	0.13372899	0.146949407	0.165737508	0.186134403	0.210339779	0.242197717	0.278701923	0.320736098
0.5	0	0.000184322	0.0015136	0.002946629	0.004473272	0.005831597	0.007045625	0.008496857	0.009789651	0.010923127	0.013132051	0.0139388	0.014249285	0.015955503	0.015306932	0.015815818	0.01771115	0.019183131	0.020613953	0.022341062	0.023794465	0.025261568	0.026591554	0.027340655	0.029557443	0.032070851	0.031095727	0.033531998	0.035222362	0.036491129	0.038458405	0.042193647	0.045983825	0.049836155	0.055923942	0.06380932	0.07151833	0.079958555	0.090557147	0.101831833	0.117306814	0.129798973	0.14441357	0.161926029	0.184717449	0.210382616	0.24147138	0.280201252	0.321516406
0.5	0	0.000940879	0.001254259	0.00192529	0.003471892	0.005031647	0.006342217	0.007974721	0.009830666	0.011079746	0.011999038	0.01374942	0.014737118	0.015773394	0.016342213	0.016391791	0.017912236	0.018692164	0.020058939	0.021489963	0.023167699	0.024768303	0.025851085	0.027338374	0.028982992	0.030344148	0.031882879	0.033804232	0.033680733	0.037223933	0.040556364	0.042716889	0.046914309	0.05078215	0.055837412	0.063025296	0.071323039	0.080982747	0.091626231	0.102612349	0.116532981	0.13129317	0.145005923	0.163752012	0.182807238	0.207375432	0.241351161	0.280305659	0.32232343
0.5	0	0.000766451	0.002344332	0.003448124	0.00526212	0.00642064	0.007984418	0.010129342	0.011424318	0.011974102	0.012579395	0.014454523	0.017429533	0.016146375	0.017266654	0.017901811	0.018188664	0.018590837	0.020925428	0.022276241	0.023664485	0.025429568	0.026705383	0.028386751	0.029172127	0.031873554	0.034800922	0.034083268	0.035013252	0.037525446	0.039716332	0.043470454	0.046625809	0.050941626	0.056474302	0.063616617	0.072076022	0.08081967	0.090930537	0.10204314	0.116459176	0.133373858	0.145666293	0.163862651	0.183988051	0.211636163	0.244214565	0.279096158	0.321734016
1	0	0.002085206	0.001794751	0.002771273	0.003789076	0.005183667	0.006130591	0.007586119	0.009443893	0.010311972	0.012501391	0.012135753	0.014300679	0.014885755	0.016254184	0.016582562	0.017763712	0.019362858	0.020497602	0.021269777	0.022002557	0.023675514	0.025800404	0.027110971	0.028865488	0.029064575	0.030057571	0.031822814	0.034786132	0.036547893	0.038688002	0.040829383	0.044348143	0.050127924	0.055331342	0.061724824	0.070157523	0.079002318	0.090820626	0.103883928	0.119340816	0.133866233	0.148708617	0.167840116	0.189125509	0.21192489	0.243267173	0.279939578	0.323315216
1	0	0.001967306	0.002760465	0.003298902	0.004875283	0.005936303	0.007121023	0.008965059	0.010573738	0.01178448	0.013057965	0.014518765	0.014063438	0.014388603	0.016890009	0.016462334	0.01794855	0.020234892	0.021108997	0.022276784	0.023534621	0.024602466	0.026159816	0.027489494	0.028570625	0.030757359	0.031628194	0.033854137	0.034351143	0.037388662	0.04024264	0.042413316	0.045519015	0.051314577	0.057218139	0.064024198	0.072061763	0.080318302	0.091512908	0.103991314	0.120862195	0.134628655	0.151904163	0.170235819	0.191150064	0.214765518	0.244184498	0.286938618	0.329679528
1	0	0.000577677	0.002239709	0.00239988	0.003663774	0.005119377	0.006180377	0.007740896	0.009400598	0.010192009	0.011454544	0.013536654	0.01437161	0.014827474	0.016249639	0.016524268	0.017448074	0.018838145	0.019993637	0.021333186	0.022303058	0.023245404	0.025409449	0.027563601	0.027759784	0.029279333	0.030899813	0.033485448	0.033803678	0.037163563	0.039917157	0.04118325	0.044879073	0.049621574	0.055265891	0.062590516	0.070890353	0.080091875	0.091604249	0.1048922	0.11848696	0.133304993	0.151002608	0.165894558	0.187660297	0.21207524	0.243271596	0.281103698	0.324289155
1	0	0.001949093	0.002183264	0.003199972	0.004961037	0.006522528	0.007914559	0.008710523	0.009509305	0.0115481	0.013020815	0.013673886	0.014733201	0.013954893	0.0160412	0.016484552	0.01843715	0.020747781	0.0217566	0.021727194	0.0226515	0.024880937	0.027643849	0.029696578	0.028971711	0.029613578	0.032784325	0.033473657	0.035605295	0.03778194	0.040506213	0.043501304	0.046935893	0.051000398	0.05622316	0.062849549	0.070412175	0.079444101	0.091800794	0.106269949	0.118865706	0.133636196	0.148466785	0.167431067	0.186343268	0.210382524	0.242517861	0.281866489	0.323512453
1	0	0.00055339	0.00230148	0.003588383	0.004969797	0.006061294	0.007716275	0.009127126	0.009583307	0.010712254	0.012215365	0.012899286	0.014172679	0.01572241	0.01651209	0.016756001	0.018798282	0.020392095	0.021215235	0.022333721	0.023880543	0.025540557	0.026866037	0.027516062	0.028082139	0.028939983	0.033557873	0.032418245	0.034129709	0.037595637	0.04039228	0.043196913	0.046939413	0.050797463	0.055290966	0.062509379	0.071554378	0.081477975	0.094233792	0.106981305	0.122101472	0.13583087	0.151262967	0.169513681	0.189622325	0.216287304	0.248404899	0.287928556	0.331680195
1	0	0.001062074	0.001573025	0.002328447	0.004613815	0.006626143	0.007449765	0.009160396	0.011274958	0.011691135	0.013267553	0.014114736	0.013850317	0.015622883	0.015179157	0.016581085	0.018227145	0.019153119	0.020702724	0.02354999	0.025404521	0.025308549	0.025491291	0.027273391	0.028968553	0.029953771	0.032276373	0.034209756	0.03495586	0.038078248	0.039757518	0.042266464	0.04634665	0.050919062	0.056327884	0.063445813	0.07068392	0.078948635	0.092471955	0.106607361	0.119298585	0.133041265	0.148962634	0.170852235	0.189984372	0.216232968	0.244542118	0.282551364	0.326583964
1	0	0.00114173	0.001914958	0.001861002	0.003834765	0.00566126	0.007470375	0.009380662	0.010303761	0.011349104	0.013482209	0.013712463	0.014043074	0.014620722	0.016744184	0.017548683	0.018359407	0.019927787	0.020680293	0.022091902	0.023344049	0.024310837	0.026090058	0.027429416	0.028037082	0.030629245	0.032491038	0.033982651	0.034444816	0.037402254	0.040107932	0.042014504	0.045890079	0.051768713	0.057632008	0.063719109	0.070814498	0.079518865	0.091642493	0.105454879	0.117916938	0.133675453	0.14887697	0.164630788	0.184962812	0.209927911	0.24152849	0.279302202	0.322308825
1	0	0.001442945	0.002659674	0.002858576	0.003884115	0.005962676	0.007073782	0.007731867	0.0096234	0.011475642	0.012027725	0.013362505	0.013734401	0.014574524	0.016194142	0.016283175	0.017196777	0.018273212	0.019983387	0.021195432	0.022436651	0.024044498	0.026114952	0.028591516	0.029070104	0.029136848	0.030437923	0.033208058	0.035051385	0.036514786	0.038541027	0.04140132	0.045201899	0.049612593	0.055140558	0.062702711	0.071229431	0.080158391	0.091673328	0.10478474	0.118167057	0.131856273	0.149761436	0.167096398	0.186709501	0.212024762	0.242092536	0.281140336	0.324469097
1	0	0.002492678	0.002448904	0.002660555	0.005170935	0.006210188	0.007556875	0.009236383	0.009791758	0.010893136	0.011791256	0.014031666	0.015029859	0.015573513	0.017170064	0.017495102	0.018151803	0.019412429	0.021465478	0.02277048	0.023864092	0.024890604	0.02569986	0.027165575	0.028545595	0.030540862	0.031981961	0.033736701	0.035263714	0.038714198	0.041442427	0.043778988	0.04664171	0.051166629	0.05642896	0.06316417	0.070705403	0.078809622	0.09149678	0.106584879	0.12137269	0.132775914	0.149859318	0.164911865	0.185896647	0.212561661	0.241796408	0.281738857	0.325615785
1	0	0.001618713	0.000826347	0.003001509	0.003965366	0.004370154	0.005882803	0.007895254	0.01006245	0.011850049	0.011784556	0.014341892	0.014014716	0.013160902	0.01599919	0.016243696	0.018032938	0.019942392	0.020992491	0.021834862	0.023374148	0.023936099	0.024372229	0.027379793	0.029099089	0.030470436	0.032541639	0.033348719	0.035021401	0.03830061	0.039840379	0.043029428	0.047423647	0.050211533	0.055872743	0.064271359	0.072396292	0.081363986	0.091884082	0.104530556	0.1181325	0.13504192	0.150697001	0.169402597	0.186285744	0.213220909	0.244028678	0.280667558	0.32433589
1.5	0	0.000978204	0.002512264	0.003188913	0.004099298	0.005583329	0.00816701	0.010267771	0.010639096	0.01145423	0.01341526	0.013035849	0.014146055	0.013868779	0.017128938	0.017961431	0.01773509	0.018833649	0.020764353	0.022369792	0.02383869	0.025780491	0.027571389	0.027783709	0.0276067	0.031748068	0.034135029	0.034261668	0.035488282	0.036961556	0.039552092	0.04194478	0.045423142	0.052168688	0.05794577	0.064322847	0.072903052	0.081178497	0.092516855	0.107603357	0.122623495	0.142704468	0.157209165	0.170358146	0.192708418	0.219518149	0.247420186	0.28671768	0.328757734
1.5	0	0.001089956	0.001791381	0.00315073	0.004319534	0.005147942	0.007099698	0.007901663	0.007588155	0.010367373	0.012916597	0.012121696	0.016599114	0.015192476	0.016221584	0.015692431	0.016744032	0.018776841	0.020005779	0.020513164	0.020886717	0.022663578	0.025685739	0.027514224	0.028594453	0.030002983	0.031053878	0.030719737	0.032953516	0.037326601	0.039301677	0.041550687	0.045862143	0.049316069	0.053390474	0.061218506	0.070979362	0.080478067	0.092788164	0.108656051	0.124920179	0.138384587	0.152136286	0.173831664	0.191831539	0.218693464	0.247419823	0.286766839	0.327429037
1.5	0	0.001864934	0.002470043	0.0025781	0.004358586	0.005564187	0.006676762	0.008953968	0.010603029	0.010705645	0.011976996	0.01350756	0.01626115	0.017049038	0.01696795	0.01626369	0.017351987	0.019380358	0.019933737	0.02097344	0.023067148	0.024972254	0.02664315	0.028317358	0.028859242	0.028939241	0.032435419	0.033786764	0.034608827	0.037633962	0.039664669	0.042457106	0.046778115	0.050980532	0.056320396	0.063344571	0.07119299	0.081459236	0.094863704	0.106953095	0.122018021	0.139272725	0.154404725	0.171119363	0.192961942	0.217530416	0.245635546	0.282236964	0.3242191
1.5	0	0.000178471	0.001560375	0.004028012	0.005087937	0.005767152	0.007117357	0.009037982	0.01017538	0.01018369	0.011632128	0.012981852	0.012736271	0.012759609	0.013559882	0.017533534	0.018978482	0.019307098	0.02115209	0.021879538	0.02214775	0.023914907	0.026267275	0.027716877	0.028403024	0.029969546	0.032928612	0.033620221	0.034686765	0.037342657	0.040663768	0.041931379	0.045961115	0.051222249	0.057321983	0.064245827	0.071559849	0.08062566	0.092486591	0.106172145	0.122712958	0.135602995	0.152164096	0.171272377	0.193418843	0.218597279	0.249800277	0.290222389	0.332051467
1.5	0	0.000101525	0.000567368	0.002541457	0.004115922	0.004465858	0.004984425	0.006306634	0.007983237	0.009402127	0.009833581	0.011277024	0.013034706	0.012902707	0.014854878	0.015101606	0.016272944	0.018437669	0.019143272	0.020128952	0.021438512	0.022593129	0.023682763	0.024474092	0.025888628	0.026772786	0.028947955	0.031995838	0.031086209	0.035934625	0.037889691	0.03983582	0.044890799	0.050236931	0.054542158	0.061186795	0.070560563	0.08001803	0.09175255	0.107523448	0.123144399	0.138754744	0.156685685	0.172917841	0.192345108	0.220051158	0.249554725	0.285917264	0.327500416
1.5	0	-3.35E-05	0.000590628	0.001876277	0.004191289	0.004704724	0.005331937	0.006664346	0.006996321	0.007354358	0.008626366	0.0099423	0.011651026	0.012987496	0.012799136	0.015009419	0.016031828	0.016727548	0.018788504	0.019087315	0.019165297	0.02232911	0.025240283	0.024988796	0.027305306	0.029158113	0.029101359	0.033947742	0.036597218	0.035854739	0.03671575	0.041112402	0.046004908	0.050506559	0.055895932	0.063382307	0.072299878	0.08133059	0.092327049	0.108366089	0.123568875	0.136749345	0.151554307	0.169644434	0.192288939	0.218562784	0.249275015	0.284016238	0.326861795
1.5	0	0.000270036	0.001899248	0.002514605	0.002291229	0.003185803	0.005422637	0.007640595	0.009024903	0.009831995	0.010333807	0.011136303	0.014874543	0.015053853	0.014016855	0.016374439	0.015834056	0.017819771	0.018875383	0.020194435	0.021798398	0.022362977	0.024010991	0.026953651	0.02648677	0.028567328	0.031198714	0.032882987	0.031798235	0.034872781	0.03726312	0.040912939	0.044334777	0.047047005	0.052506559	0.061757553	0.070550108	0.079859405	0.094188184	0.105123341	0.121286312	0.135461613	0.154797086	0.171829473	0.190860201	0.214125247	0.245809326	0.284038963	0.32594812
1.5	0	0.002486089	0.003125482	0.002716932	0.004349709	0.004998399	0.005578157	0.007633761	0.009595387	0.01076537	0.012369985	0.013967489	0.015424562	0.015403494	0.014668038	0.017052492	0.018888048	0.019617782	0.020748982	0.021816073	0.023083222	0.024486903	0.025846877	0.027396757	0.028450749	0.030575115	0.029572607	0.03302127	0.036418842	0.036591391	0.038875575	0.042627104	0.047187322	0.05206436	0.056241753	0.062342728	0.07221692	0.083293056	0.09403854	0.105720797	0.119983703	0.13852827	0.153292261	0.169897326	0.191634468	0.215242558	0.245692471	0.28489545	0.325738126
1.5	0	0.000349797	0.000701827	0.001582871	0.002440948	0.003539863	0.006358113	0.008442337	0.008704014	0.01013225	0.011443432	0.01270061	0.01487863	0.014559063	0.016122828	0.016984995	0.017060517	0.016894605	0.01944797	0.020858507	0.021677108	0.023272842	0.024717263	0.026396645	0.02776218	0.028398768	0.030784901	0.032499552	0.033421631	0.035169441	0.039198055	0.041349976	0.045524558	0.050309298	0.056069246	0.06262262	0.069768822	0.080850385	0.095255766	0.105570421	0.12192047	0.139655117	0.153473274	0.169638746	0.191918226	0.217155297	0.24563871	0.283480453	0.324368263
1.5	0	0.001288908	0.002947966	0.003191174	0.004029101	0.007399491	0.010068145	0.010252526	0.010182767	0.011162246	0.012337246	0.013465985	0.014200632	0.013351246	0.018906463	0.019773864	0.020668114	0.018919555	0.018466428	0.020308411	0.022829188	0.025708214	0.028036115	0.028319259	0.028730073	0.029995757	0.03150218	0.032621065	0.03408557	0.03679256	0.038324308	0.043408522	0.046365678	0.050743356	0.055907845	0.063831521	0.073146452	0.08125572	0.094561587	0.109240113	0.123757521	0.136706511	0.155371748	0.170352473	0.194479709	0.220389503	0.250096498	0.284896331	0.321118536
2	0	0.000702988	0.002599082	0.004191108	0.004617856	0.004777711	0.005723585	0.006926096	0.00727433	0.008148197	0.011401143	0.01215851	0.013753504	0.012628075	0.012600716	0.014782482	0.017275293	0.018238796	0.019438664	0.021249752	0.022021282	0.023527179	0.025709997	0.025038618	0.025162548	0.028202269	0.029420846	0.029735641	0.032179059	0.034721787	0.036682076	0.040970916	0.046305294	0.050157656	0.054166434	0.062944879	0.071880508	0.078208334	0.092232628	0.108590616	0.122139779	0.138568083	0.155650495	0.173535659	0.196568327	0.217891875	0.247375317	0.286007839	0.328503177
2	0	0.001943175	0.002657167	0.004611438	0.005657602	0.00562525	0.006108163	0.008307565	0.011510265	0.013497572	0.012924506	0.011397641	0.014082219	0.017010071	0.016939542	0.015102625	0.014854968	0.016977229	0.019384484	0.020940257	0.023445966	0.026445782	0.026137601	0.024261339	0.027236297	0.027295282	0.029846684	0.034405261	0.036313623	0.033863529	0.039645088	0.044034135	0.046116125	0.048984904	0.055465511	0.063351323	0.071251513	0.082997595	0.098327474	0.110410387	0.125386136	0.142083868	0.157143005	0.176540579	0.194013857	0.220869333	0.248324133	0.284657868	0.325688214
2	0	0.00071226	0.002626198	0.003868945	0.00411501	0.005114932	0.006444359	0.007605248	0.008616465	0.009474923	0.01141144	0.013197245	0.012740492	0.015575466	0.015431521	0.01716397	0.016787146	0.017917988	0.020345186	0.022064503	0.023422929	0.024201817	0.02510758	0.027637536	0.02894691	0.029945214	0.0298726	0.033725117	0.033428083	0.036700691	0.039140093	0.042812268	0.047095888	0.05086462	0.05514137	0.062966741	0.072023987	0.080408534	0.093115452	0.106470054	0.120874564	0.138949596	0.153269164	0.171809412	0.191332981	0.216950799	0.248809684	0.287488495	0.326823399
2	0	8.11E-05	0.002136783	0.00325765	0.004056604	0.004652828	0.005179203	0.006866961	0.009449407	0.011021815	0.011878327	0.012780909	0.014500735	0.013941684	0.014768276	0.0164579	0.018211381	0.018332663	0.019731669	0.021711334	0.023076663	0.023830383	0.024955781	0.027081104	0.028638444	0.029730249	0.032128722	0.031925853	0.035387001	0.037304515	0.039198723	0.041689263	0.046092172	0.050650047	0.056059118	0.062813781	0.07111081	0.081660148	0.093300455	0.105556624	0.121040305	0.135968433	0.151980014	0.170070187	0.190274837	0.216363586	0.245226649	0.284427663	0.325729338
2	0	-0.000392351	0.001491336	0.002370219	0.003580369	0.005205606	0.006841933	0.00813868	0.009262017	0.011069835	0.012964891	0.012552574	0.014654808	0.013721583	0.015051471	0.015361783	0.016396039	0.019162053	0.020500172	0.021774135	0.024312665	0.025724702	0.025999851	0.027597327	0.028443807	0.030544773	0.031826497	0.032974767	0.035490058	0.035750699	0.037955194	0.042089945	0.046885581	0.051029855	0.056389629	0.063109797	0.07050514	0.081069315	0.095181184	0.107694377	0.123175446	0.135828906	0.15309392	0.168480752	0.190026904	0.215136019	0.246879182	0.286448178	0.3297693
2	0	0.000306715	-0.000586351	0.000804544	0.002576011	0.002544186	0.003747127	0.006310735	0.007834391	0.009064419	0.010671018	0.012824903	0.013932702	0.012846636	0.014003676	0.015761243	0.016198739	0.016361358	0.017744132	0.019143524	0.020896212	0.023005444	0.02479693	0.026562806	0.02768286	0.028368131	0.030208467	0.030955359	0.033682001	0.035223537	0.035406036	0.040430802	0.044589574	0.049933746	0.056059233	0.062954299	0.071820416	0.08144776	0.092666817	0.108781885	0.122451597	0.135730385	0.151620011	0.16995017	0.189260807	0.215513538	0.246895736	0.285405947	0.325078456
2	0	0.001977826	0.002603949	0.004175966	0.005680001	0.006636491	0.007436341	0.008790939	0.010287811	0.011233726	0.012357396	0.012484184	0.014233276	0.01479765	0.015659788	0.017422418	0.018922201	0.020271221	0.019820102	0.020779295	0.022986328	0.024134474	0.025286101	0.027984454	0.029911435	0.030414836	0.031496235	0.034920119	0.033869566	0.037493031	0.038819364	0.042359893	0.046853399	0.051253485	0.056621257	0.063526954	0.071511576	0.081297332	0.093762702	0.106662082	0.120560984	0.135111262	0.15153767	0.168047673	0.19023556	0.215032355	0.246347017	0.283752581	0.32540289
2	0	3.56E-05	0.002084579	0.002411326	0.002554138	0.004622238	0.007286908	0.008794325	0.009325587	0.01043179	0.012505983	0.01138439	0.011693936	0.015442711	0.016916175	0.016222668	0.017207117	0.017815712	0.019421715	0.021817841	0.022427225	0.023301027	0.025985832	0.027658555	0.029358229	0.029350783	0.030947364	0.032425895	0.033014968	0.036382676	0.040598687	0.043217522	0.047243637	0.051515334	0.056944072	0.064051755	0.071436687	0.080298192	0.092860423	0.106132634	0.120921241	0.135390961	0.151086298	0.16873596	0.187835627	0.213492627	0.245992525	0.285507137	0.328404692
2	0	0.002027367	0.003189809	0.003007855	0.004319861	0.005078767	0.006126906	0.007922882	0.009164411	0.010119115	0.010897506	0.01074628	0.010606072	0.014534017	0.014227263	0.017270065	0.018204127	0.018168183	0.019199317	0.02187263	0.02354691	0.023543065	0.024564539	0.026459689	0.026794428	0.030341747	0.029600269	0.031476795	0.033059093	0.034277877	0.038223726	0.040840047	0.044262684	0.048708585	0.054315567	0.06191355	0.070243711	0.079546711	0.092953847	0.106840594	0.119869159	0.136271125	0.155313958	0.171116388	0.191854755	0.217333355	0.248936026	0.285769324	0.328563299
2	0	0.003663356	0.002924364	0.003312575	0.005132577	0.004962392	0.006331539	0.008569555	0.009303201	0.010795195	0.011324713	0.012491005	0.011649215	0.015200667	0.016097453	0.017312282	0.017490263	0.021071151	0.022496516	0.022747815	0.022997113	0.024752064	0.027476702	0.028879516	0.031230534	0.029723634	0.031566947	0.034694555	0.034912252	0.037490339	0.040280105	0.044749965	0.048108439	0.051156397	0.0580444	0.066104816	0.074169529	0.084413	0.095172639	0.111005861	0.126508125	0.138672827	0.154721522	0.17105988	0.194275262	0.217397266	0.248960351	0.28823712	0.327917575
2.5	0	0.000982735	0.002424153	0.002792787	0.003363543	0.005282896	0.007551795	0.009268166	0.010842118	0.011731476	0.010877019	0.012005677	0.01438219	0.015855107	0.016151976	0.016797043	0.017794983	0.020507131	0.021161475	0.021341376	0.023370095	0.025460637	0.025659409	0.025962499	0.028290905	0.029987905	0.030658988	0.033868834	0.034546553	0.037491996	0.038363168	0.042600682	0.045532431	0.050780079	0.057710979	0.063839959	0.071609227	0.082570146	0.094786611	0.110546132	0.125430184	0.13979337	0.153036774	0.174949095	0.19579989	0.217583517	0.24794237	0.287171709	0.327543888
2.5	0	0.000220081	-0.002746047	-0.00351566	0.001537586	0.005437192	0.006411426	0.006095621	0.006451107	0.010421994	0.014832151	0.011231702	0.013185199	0.016227572	0.012548709	0.015752528	0.016501297	0.018927264	0.02092036	0.022072019	0.021678769	0.021078664	0.02404367	0.02772709	0.025761635	0.030258894	0.033533471	0.038506864	0.030697076	0.033410837	0.042474391	0.046121811	0.048912049	0.054551497	0.061031533	0.067710848	0.074121683	0.079823317	0.090053715	0.109133016	0.129930423	0.149275351	0.166201191	0.182539323	0.200616263	0.229370269	0.261705011	0.292061334	0.32826144
2.5	0	0.003899568	0.005197297	0.003499791	0.004847822	0.00614863	0.006324203	0.007943692	0.010698466	0.01247413	0.014160058	0.015300452	0.018437927	0.01541067	0.017255738	0.020381056	0.016950737	0.01902074	0.023136738	0.023992887	0.022795196	0.023995513	0.026654423	0.027788315	0.031359065	0.034276616	0.032941477	0.036304532	0.036152017	0.040195346	0.043152804	0.045036175	0.04788922	0.052464352	0.059188889	0.067611044	0.075632498	0.083721896	0.095688815	0.110250041	0.126259779	0.148054769	0.163972751	0.179875182	0.197942512	0.224202441	0.251435938	0.288277424	0.32846105
2.5	0	0.001848678	0.002750822	0.004751464	0.007692137	0.006034061	0.00785681	0.011716733	0.011636234	0.011686029	0.011009793	0.016079654	0.014644276	0.01548424	0.014725793	0.018407252	0.018108565	0.019904831	0.023023522	0.023942418	0.023940048	0.025687287	0.0280599	0.028995209	0.029289015	0.028811275	0.033175173	0.036060438	0.03636631	0.036185387	0.03845116	0.042222546	0.046824771	0.050768741	0.054866777	0.061430561	0.070054313	0.083056166	0.10162075	0.11263351	0.130701445	0.148453333	0.16609373	0.180994	0.20274464	0.228955289	0.258844936	0.292415613	0.32986382
2.5	0	0.001152039	0.000796006	0.00207753	0.002554617	0.003676625	0.005380139	0.006715347	0.00859597	0.010879274	0.011493634	0.013194759	0.012664984	0.012964988	0.01523254	0.016595949	0.017330418	0.020809864	0.021955754	0.020968394	0.022277331	0.025253702	0.026285415	0.025652629	0.026558401	0.03200043	0.031057544	0.03398225	0.032986709	0.035077063	0.0396604	0.044403328	0.047838643	0.050940052	0.056479782	0.065500555	0.073320156	0.081333318	0.096834179	0.109329124	0.126681349	0.141347744	0.156792494	0.171073598	0.192794307	0.219831672	0.25188798	0.287053875	0.325511879
2.5	0	0.001413917	0.00116971	0.001790606	0.003861753	0.005542945	0.006068625	0.00742694	0.00857187	0.008010831	0.010352428	0.011035141	0.014009382	0.014088335	0.017047187	0.015696142	0.017811767	0.019658826	0.020968909	0.021813531	0.024132175	0.026828209	0.027803338	0.028282227	0.028297957	0.028840523	0.032986697	0.033610234	0.0339847	0.038660828	0.039761395	0.041413793	0.044178109	0.048321005	0.05495009	0.062385488	0.071318564	0.082598001	0.093242525	0.107305658	0.121149964	0.138173321	0.155833631	0.174360836	0.195218773	0.217401037	0.248351361	0.285853983	0.327661817
2.5	0	0.005576981	0.007699869	0.003891068	0.006816112	0.008494394	0.00796353	0.009500071	0.01274306	0.014759329	0.014381763	0.019287076	0.019267976	0.018151022	0.016335669	0.018724084	0.019050558	0.019531135	0.022017761	0.024162751	0.024613157	0.026402735	0.030566361	0.031873189	0.028848621	0.030828869	0.035426092	0.034461262	0.03334307	0.039824374	0.042664902	0.047470974	0.049894478	0.054631593	0.061088496	0.070053778	0.078589467	0.085590941	0.1014357	0.11959116	0.132166469	0.149574167	0.167081395	0.187378071	0.201064961	0.229543301	0.254800927	0.291104955	0.330177086
2.5	0	0.003082173	0.002815782	0.006794129	0.003974177	0.00132207	0.002342197	0.005757274	0.006981873	0.006331204	0.01484407	0.016132144	0.017623751	0.019588828	0.015738888	0.016134021	0.022064137	0.025977241	0.025945403	0.021130287	0.018748183	0.023316394	0.02951011	0.031305288	0.029597829	0.029699551	0.032753108	0.031097644	0.03486284	0.0371813	0.04150733	0.043340105	0.050463262	0.059313475	0.062896653	0.067610733	0.076949769	0.086866836	0.101145465	0.116914702	0.128858113	0.14677144	0.167942308	0.183531469	0.20415402	0.228401682	0.263244726	0.292193591	0.330114417
2.5	0	0.002255263	0.002386229	0.003144134	0.004989432	0.007221996	0.008243399	0.00856293	0.00923002	0.010478295	0.013045734	0.013551204	0.01564665	0.014992637	0.01717554	0.016470448	0.018746866	0.019711422	0.021888314	0.023461122	0.024489655	0.025769956	0.027168005	0.02837176	0.028396391	0.031008118	0.031454194	0.035634461	0.033586561	0.037771941	0.03961339	0.042861055	0.048658203	0.054721175	0.059781857	0.064986062	0.073567203	0.086012651	0.098300859	0.110725161	0.125617645	0.14000688	0.155938253	0.176847083	0.196609983	0.221510436	0.250424564	0.288463991	0.329857376
2.5	0	0.001680168	-0.000315021	0.002034043	0.00430065	0.004567849	0.004598826	0.006407582	0.008511113	0.009401182	0.011167253	0.009101153	0.0108524	0.012105848	0.013744744	0.016825655	0.016353869	0.017545055	0.019407152	0.020415633	0.021256514	0.021664139	0.02315745	0.027220599	0.028440532	0.027876006	0.028473881	0.029514942	0.034290928	0.03502149	0.038475904	0.040874262	0.045027095	0.048942592	0.054034572	0.062273147	0.07234717	0.082549764	0.094411355	0.110525139	0.125261484	0.143079036	0.155963078	0.176078681	0.19988571	0.221213237	0.249933122	0.289319507	0.327281915
3	0	0.000916306	0.001290404	0.002249079	0.002651286	0.004097754	0.00657746	0.008156044	0.008597201	0.008962774	0.009719318	0.013635969	0.013472737	0.01209191	0.016272758	0.014475961	0.015707347	0.018458595	0.019589458	0.019831391	0.020763283	0.022369603	0.023239874	0.023674339	0.026321	0.028645701	0.030255904	0.031472614	0.034517	0.036695754	0.039315969	0.042120855	0.044661699	0.049209872	0.056160844	0.064069916	0.072310099	0.082482871	0.096054514	0.109814131	0.120697422	0.135654097	0.155067724	0.174274517	0.194571864	0.218737909	0.250093609	0.287194123	0.328332254
3	0	0.001808229	0.002777957	0.005594321	0.007054924	0.007321192	0.008050198	0.008286752	0.009528911	0.012907219	0.012108611	0.012241433	0.014777653	0.015718785	0.013655527	0.017316883	0.01947565	0.020920485	0.021208259	0.022380397	0.024149853	0.025359479	0.026260071	0.027182766	0.028319451	0.030002287	0.03318981	0.034965602	0.0362528	0.037714001	0.040122505	0.042596582	0.047042151	0.052032926	0.057296841	0.065063732	0.073709985	0.082419411	0.095817119	0.109982042	0.12332866	0.138719894	0.15724886	0.170867952	0.191997695	0.220104361	0.252404429	0.291688216	0.332060196
3	0	0.001884214	0.004413422	0.002899538	0.001927275	0.003496786	0.004810067	0.005348146	0.007199518	0.009475301	0.009811401	0.011076188	0.013684405	0.014040266	0.017512957	0.017941147	0.018554919	0.018458362	0.018507471	0.020566001	0.022817635	0.023468999	0.024480955	0.027906107	0.031622887	0.032540756	0.031438532	0.03462677	0.030435279	0.03090718	0.036711666	0.039096396	0.043418334	0.04943801	0.05589384	0.062795638	0.071085254	0.081848834	0.094887763	0.109614386	0.124494277	0.142854129	0.157594442	0.176691807	0.195242305	0.222676541	0.253202517	0.288568412	0.32706468
3	0	0.00010628	-0.000420715	0.003152434	0.006022797	0.005960962	0.006065439	0.008194892	0.009753204	0.009425116	0.010792727	0.013154202	0.012420741	0.016749758	0.016508402	0.014411656	0.016649905	0.017773946	0.019774644	0.023085357	0.023958993	0.02209378	0.022380705	0.025467399	0.026798969	0.031765493	0.032968149	0.034838485	0.035094906	0.03718923	0.040663118	0.043326306	0.046220769	0.050009963	0.056073919	0.063514556	0.073231011	0.086429654	0.098839052	0.110714465	0.127944247	0.14469941	0.156210953	0.175143419	0.1970197	0.219612737	0.253369006	0.292297263	0.333102574
3	0	0.003145021	0.006061359	0.009143578	0.008423348	0.008557033	0.010712465	0.011154012	0.010970535	0.012811989	0.012343606	0.013248396	0.015821541	0.014354635	0.016008837	0.01827183	0.019511008	0.016429824	0.02221374	0.0254892	0.024719806	0.024406211	0.024993453	0.02775137	0.029160831	0.030069446	0.031574303	0.033456067	0.031707234	0.036473481	0.039671123	0.044554217	0.051305246	0.054306814	0.056998983	0.06454713	0.076540586	0.090376987	0.104278896	0.117531719	0.13136828	0.14836661	0.173227131	0.188679412	0.204423401	0.22540676	0.256751064	0.297561465	0.333493715
3	0	0.001895958	0.002309147	0.004007016	0.005748467	0.005030977	0.005643299	0.008649318	0.010208398	0.00968834	0.01005761	0.011939918	0.013604449	0.015821342	0.015741008	0.015978688	0.018285472	0.019290656	0.021368736	0.021848463	0.021897826	0.023907347	0.02619756	0.027205101	0.02858527	0.030686563	0.032553798	0.035929379	0.037516944	0.036753236	0.040178449	0.044468859	0.04633484	0.051916493	0.057151077	0.064192966	0.074492619	0.083703211	0.09632219	0.111372565	0.125220846	0.139621223	0.156825787	0.175823987	0.199144963	0.220339283	0.250400949	0.291027237	0.333549072
3	0	0.001571622	0.002061109	0.002419087	0.002788042	0.003127857	0.00522683	0.007874168	0.009175773	0.009713273	0.00966912	0.012224441	0.010487575	0.010080815	0.013596867	0.016131437	0.01577534	0.016294856	0.01881549	0.021144657	0.023045173	0.024396552	0.025868949	0.028276236	0.028202031	0.027465597	0.031297409	0.032020852	0.034304918	0.037322743	0.038788134	0.041546972	0.043925613	0.049066177	0.055194604	0.061660924	0.071012464	0.082659222	0.094843342	0.109589406	0.124457686	0.144682341	0.159074304	0.173982091	0.195973267	0.222977919	0.252096457	0.287956796	0.325775
3	0	0.002720375	0.00031415	0.00414791	0.003474009	0.001230044	0.004347018	0.009206078	0.010626327	0.011079442	0.01142599	0.00969119	0.014365619	0.014510273	0.014655562	0.019962467	0.018609097	0.017751237	0.019933623	0.020981067	0.024600662	0.028038548	0.025532533	0.022907979	0.024803151	0.029394562	0.030343535	0.034348789	0.035181071	0.034631761	0.037989409	0.041517361	0.045454274	0.053447396	0.05959709	0.065582843	0.072581597	0.078982052	0.093952611	0.114272717	0.127386154	0.143870203	0.156536661	0.18289919	0.199295178	0.226421964	0.258765649	0.293375934	0.333782484
3	0	0.000348367	-0.001366821	-0.001480973	-0.000144079	0.000788216	0.000617766	0.002398304	0.005095037	0.004723822	0.006384788	0.010384119	0.008574436	0.009972367	0.010226162	0.007816409	0.011281444	0.014003471	0.016237407	0.017784865	0.018164931	0.01954141	0.022886594	0.024025949	0.021525236	0.02472455	0.027151195	0.02870907	0.030172759	0.029834386	0.033935835	0.038429383	0.04406074	0.049909728	0.056907821	0.063135853	0.069277121	0.079736989	0.093483886	0.108287014	0.123761033	0.143342562	0.157426062	0.167213218	0.19448629	0.221129398	0.250199085	0.293234609	0.333207665
3	0	0.003369317	0.003829236	0.004650729	0.004509519	0.006811481	0.007334306	0.007192028	0.009226743	0.009965151	0.011387291	0.011585233	0.012139097	0.012957554	0.015376453	0.016607143	0.01835972	0.019745124	0.023836512	0.024335846	0.024312197	0.025364734	0.02473297	0.026152832	0.030845196	0.033488739	0.034064332	0.03348181	0.031270522	0.035958071	0.038103974	0.041721524	0.047019975	0.054979778	0.060165288	0.064953868	0.074029638	0.084683622	0.095718585	0.109070275	0.127687541	0.145798977	0.165048721	0.177396638	0.202713314	0.229772756	0.259314116	0.289563528	0.331836461
3.5	0	0.004498387	0.005301488	0.005530826	0.005671284	0.0043371	0.005446111	0.00743535	0.007567741	0.009293991	0.011349244	0.011594429	0.015679387	0.012267897	0.014825788	0.016155154	0.016111179	0.017119137	0.016866569	0.018492526	0.022665913	0.026458447	0.026870452	0.025497576	0.028194043	0.029984912	0.031453265	0.027703083	0.031972884	0.035763304	0.036146531	0.036818015	0.043132875	0.047585569	0.055091411	0.066745625	0.075817575	0.084446661	0.098010457	0.112217623	0.133574109	0.14567166	0.164629042	0.187216024	0.20729702	0.230302419	0.257271203	0.295027939	0.333133261
3.5	0	0.000190231	0.000145403	0.00192068	0.003772671	0.003480083	0.004512428	0.00606095	0.006463229	0.00822023	0.009784571	0.012796335	0.01094885	0.011943271	0.012539309	0.015044442	0.01900666	0.019561346	0.018746773	0.019303102	0.020644258	0.021754688	0.023507097	0.025865591	0.026479091	0.0264804	0.028570076	0.03031378	0.03006244	0.033572079	0.037243413	0.042405345	0.045559208	0.050394273	0.056678041	0.064753756	0.073595698	0.083466891	0.098738927	0.112456364	0.127631675	0.142823051	0.160780679	0.182148748	0.202531622	0.229724954	0.256101213	0.290476302	0.332240202
3.5	0	0.002635934	0.004174849	0.004746449	0.002281115	0.002108326	0.002212168	0.003616082	0.006904588	0.006731021	0.006684784	0.009590921	0.010563771	0.009001967	0.011869465	0.014107501	0.014241935	0.015522837	0.016665712	0.016798427	0.019005569	0.020509924	0.020473354	0.023927002	0.027050404	0.031314297	0.027571035	0.031102277	0.031433915	0.031962331	0.038880438	0.041003483	0.046729503	0.051127933	0.053363258	0.061240909	0.073213485	0.083266218	0.09693109	0.114747477	0.131849466	0.146915191	0.165317754	0.178105031	0.20103858	0.224141877	0.254412259	0.292981001	0.330015998
3.5	0	0.002735138	0.004647457	0.004146217	0.005318201	0.006743959	0.00892041	0.01066289	0.010585376	0.00992167	0.008109664	0.008920627	0.012829312	0.014966852	0.014760814	0.013587655	0.016523541	0.020006161	0.02292948	0.021746158	0.022326577	0.026569503	0.028706301	0.028368254	0.029437024	0.032784344	0.033380895	0.03292781	0.03628968	0.036290101	0.037030712	0.041717449	0.048565132	0.053400736	0.057457627	0.066101702	0.078001674	0.08787016	0.098675197	0.115060656	0.134414748	0.150227324	0.168989076	0.186776739	0.206606858	0.227149338	0.25277221	0.288430228	0.327694871
3.5	0	-0.001012228	0.002069049	0.004190921	0.006462933	0.006993417	0.008930454	0.010166879	0.008559389	0.009459681	0.012228096	0.013687691	0.014694108	0.015067735	0.017470409	0.019998535	0.019798084	0.021974938	0.022199276	0.022967597	0.024854876	0.025935754	0.02624884	0.028580906	0.034204675	0.0342671	0.036622088	0.036859388	0.038106094	0.034603751	0.040288639	0.045724709	0.046785027	0.050288702	0.057344534	0.065857834	0.075187023	0.08658131	0.100338264	0.112116888	0.129995173	0.148131124	0.160280425	0.184099791	0.201395394	0.226687565	0.253359574	0.29142525	0.328623375
3.5	0	0.000280358	0.003814155	0.004377017	0.005206469	0.005566634	0.00710071	0.009341569	0.010832181	0.012005116	0.011431434	0.013563805	0.017325852	0.016550012	0.01699829	0.016291286	0.017850196	0.01782969	0.018332491	0.021467419	0.023439134	0.024577039	0.027722361	0.030432022	0.031589546	0.032492366	0.033096121	0.032264265	0.033642847	0.037872492	0.039699413	0.044211778	0.047719194	0.052346017	0.059384071	0.068966694	0.07786077	0.086340548	0.100594022	0.114459398	0.130498511	0.145200863	0.170093057	0.187335663	0.206796907	0.227347851	0.262717553	0.300106037	0.338849893
3.5	0	-0.002514653	0.000246736	0.000737895	0.00122353	0.000191282	0.003098739	0.007954774	0.008668091	0.007502275	0.006398962	0.009150457	0.0134621	0.010491942	0.009065311	0.017990334	0.020700421	0.021019843	0.022422014	0.0210814	0.023027022	0.027539714	0.02767404	0.026188751	0.026414251	0.030152285	0.032628358	0.03017628	0.034327603	0.033593684	0.039519502	0.042841438	0.046906994	0.050855709	0.056447957	0.06526477	0.075143699	0.083942345	0.094700949	0.112634538	0.129058221	0.145812662	0.165448123	0.183431072	0.201800618	0.225380046	0.254311008	0.29156248	0.333723935
3.5	0	0.004550079	0.004205444	0.002991287	0.007447554	0.008375227	0.007355158	0.00776546	0.008971253	0.011054237	0.010957951	0.012836511	0.015692212	0.014219141	0.0152372	0.015683767	0.018051964	0.020274677	0.020782502	0.020915524	0.020189415	0.021311209	0.024389124	0.024939492	0.027226586	0.032749672	0.035523769	0.032185701	0.031930036	0.035952614	0.041580099	0.043382669	0.047651475	0.054036923	0.060274547	0.067439458	0.075320398	0.085385113	0.099597745	0.109781994	0.130458864	0.152524987	0.173194719	0.18651634	0.205961789	0.225453285	0.257495223	0.295731779	0.339776127
3.5	0	0.004288964	0.004668018	0.004884469	0.005431478	0.005128573	0.005597251	0.007960329	0.009661292	0.009397461	0.010555243	0.012104511	0.014155648	0.01477892	0.015403719	0.017193765	0.018295357	0.019396407	0.02173085	0.025095994	0.028888213	0.028771134	0.027145177	0.029377174	0.026720647	0.026791296	0.033010861	0.031050004	0.031437381	0.036335602	0.038404383	0.04365291	0.051150835	0.054313471	0.058748839	0.066811918	0.0754367	0.085458619	0.09844278	0.114770915	0.132559616	0.150854264	0.165826971	0.183034943	0.206292549	0.229308007	0.260454829	0.296149948	0.333363242
3.5	0	0.002675016	0.009412089	0.008163913	0.010393856	0.008097069	0.007869949	0.014615401	0.018361518	0.015608837	0.015276514	0.018268334	0.020036298	0.028321589	0.023341873	0.018810023	0.022935883	0.023447525	0.022244481	0.024665529	0.02729621	0.024939728	0.024939619	0.032270381	0.031574001	0.029583945	0.03320925	0.026366483	0.028319294	0.037906713	0.043347792	0.048150349	0.046616537	0.05418815	0.061124233	0.065830066	0.076958694	0.088630866	0.096674806	0.111309182	0.140226579	0.148838847	0.158238427	0.174314471	0.211332794	0.229824982	0.266998652	0.293839475	0.329266468
4	0	-0.004169811	-0.001138053	0.002473743	0.001725372	0.000149001	0.001513243	0.003773161	0.006891406	0.012317702	0.012770905	0.009237182	0.013519636	0.012708321	0.014651109	0.017372106	0.017024842	0.02097617	0.023218374	0.020281307	0.022263303	0.022482241	0.018307934	0.022794485	0.023901981	0.030707625	0.032618639	0.037250823	0.037082776	0.043464721	0.0415601	0.043397654	0.043452498	0.049678658	0.061947801	0.071829841	0.077238217	0.08372835	0.096931504	0.117605952	0.135704307	0.154361302	0.164447358	0.182250602	0.209811362	0.227898945	0.25820086	0.298151944	0.34125622
4	0	-0.002668548	-0.003252371	-0.005433453	0.000858951	0.001366397	0.002717127	0.005073106	0.001728375	0.001558066	0.004498974	0.003784477	0.005786781	0.008900575	0.010013144	0.009235916	0.01333414	0.015614472	0.017296911	0.018222882	0.01863426	0.019860126	0.022460648	0.024037371	0.021930539	0.023539625	0.028959049	0.029805085	0.029395369	0.029485934	0.037654349	0.037892742	0.038044169	0.043783758	0.050293255	0.059305128	0.070851119	0.081511739	0.09696987	0.115369624	0.133464696	0.153250876	0.166174217	0.184526523	0.203746374	0.223729624	0.248920982	0.287423731	0.322012494
4	0	-0.002857119	0.000958408	-0.003507978	-0.004454029	-0.000252541	0.002735666	0.005269051	0.007269045	0.003885479	0.001150085	0.004373005	-6.91E-05	-0.000250943	0.009108509	0.007218985	0.015006545	0.014211236	0.015054886	0.017687795	0.01943421	0.020860844	0.019089837	0.016759798	0.024631519	0.026539481	0.029687715	0.032458746	0.025918944	0.030274086	0.035713293	0.041692327	0.048301511	0.051764335	0.059279786	0.069048751	0.075007589	0.084443963	0.104024188	0.123784087	0.137154192	0.154877902	0.172009701	0.193467375	0.213460342	0.231958507	0.255877944	0.289620544	0.322048987
4	0	-0.00013965	0.000823386	0.002378674	0.00447692	0.004222739	0.004780206	0.006447665	0.006133154	0.005315208	0.006638711	0.009831225	0.011362576	0.011624303	0.011039561	0.015755471	0.018546917	0.018949987	0.017892402	0.019006397	0.021224189	0.023421928	0.024450306	0.022987016	0.024378119	0.028271087	0.025731649	0.030070786	0.032422256	0.030864675	0.037368564	0.039004268	0.041467806	0.046651204	0.053323692	0.063336026	0.076070238	0.087163837	0.097687956	0.113274559	0.132927451	0.152932871	0.167517051	0.18486082	0.202532683	0.225956654	0.254969984	0.292240246	0.331576092
4	0	-0.001494838	0.003227798	0.007545554	0.004084808	0.004719115	0.006910331	0.008340387	0.009816967	0.009612997	0.014555378	0.01640427	0.020043369	0.017000977	0.017242163	0.019927916	0.018320563	0.019342353	0.020225913	0.023839703	0.02679744	0.02827139	0.030864147	0.032581661	0.032831494	0.029329206	0.029581441	0.038874754	0.040850143	0.036204445	0.044077586	0.043393795	0.046403213	0.055150662	0.059938632	0.065380582	0.075000037	0.085641234	0.102504403	0.118275289	0.132479127	0.149937743	0.174619391	0.194152613	0.214891318	0.236736846	0.269234772	0.29991632	0.32969987
4	0	0.001065086	0.001860093	-0.001434584	0.003353588	0.005910248	0.004147768	0.005568406	0.008612068	0.009010522	0.012322177	0.012610221	0.010743182	0.010002171	0.014591759	0.011546325	0.017643203	0.019011226	0.021558884	0.025420296	0.026716955	0.025680462	0.025032657	0.024953214	0.023706567	0.024584889	0.034330526	0.031648859	0.032367541	0.042651468	0.041012996	0.042749236	0.045865518	0.050177791	0.059437855	0.06999669	0.078325648	0.087698705	0.101788171	0.121990779	0.134812203	0.144399747	0.167010796	0.182684606	0.20233623	0.22797283	0.252020008	0.290597119	0.329910314
4	0	-0.001755527	-0.006174288	-0.001951888	-0.00253335	-0.000322939	0.002095299	0.001741789	0.003848933	0.007201122	0.006723627	0.008029818	0.011837858	0.009894173	0.008864018	0.010384547	0.01063377	0.014378444	0.01500417	0.015815093	0.020245453	0.022779549	0.021328658	0.022318644	0.024284098	0.02120773	0.026371239	0.026043452	0.026054982	0.028111085	0.035838676	0.038841538	0.044679054	0.045540589	0.05005643	0.060344714	0.0695915	0.080963578	0.097179499	0.11238527	0.129984482	0.149932848	0.171744624	0.180363735	0.200183192	0.224467219	0.254413559	0.293921665	0.327363107
4	0	0.010861073	0.015089588	0.01255103	0.011762179	0.013743064	0.013081343	0.012154011	0.013404281	0.013757209	0.016548478	0.018160971	0.021734592	0.019349451	0.019507951	0.022156101	0.026957373	0.027410369	0.026759834	0.030131838	0.034015124	0.035306996	0.034771845	0.032620268	0.031471612	0.032808526	0.029705716	0.036911869	0.038425626	0.040955003	0.044727478	0.048551015	0.056419135	0.05776536	0.055559464	0.066856985	0.083107617	0.091101255	0.106692123	0.121811685	0.143832128	0.161452395	0.178221217	0.195178562	0.217481526	0.236684758	0.264178312	0.301772072	0.334066405
4	0	0.000209185	-0.001928363	-0.002510559	-0.001560401	0.00145586	0.002534203	0.002000326	0.002599449	0.003292209	0.004733475	0.005991794	0.007059233	0.008913656	0.010042936	0.01216332	0.011937986	0.013701537	0.017682593	0.020787253	0.020660234	0.018479354	0.02056884	0.026533691	0.024434059	0.025074263	0.030716976	0.029136408	0.02718244	0.033041707	0.0386464	0.041267103	0.040379042	0.045813764	0.052496871	0.06317408	0.075277148	0.082862988	0.098431032	0.113683647	0.127896958	0.143173939	0.165227293	0.189644638	0.20775615	0.232517939	0.252998563	0.286673158	0.325089685
4.5	0	-0.000598892	-0.004279373	-0.003701997	0.002222301	0.001451176	0.001145969	0.005610325	0.006191917	0.003989124	0.006990976	0.005502828	0.010813007	0.008750162	0.017338117	0.016175343	0.015769507	0.020585209	0.017900926	0.016757449	0.020790292	0.023012984	0.022829463	0.025886389	0.029235785	0.024033872	0.027422666	0.027979683	0.023725464	0.035669369	0.034052033	0.036398325	0.041549516	0.046282982	0.054408692	0.06257248	0.070765112	0.085072832	0.10052526	0.114303012	0.134309155	0.153668767	0.168902761	0.185573597	0.20423719	0.230787115	0.25686049	0.291738065	0.325521659
4.5	0	-0.002416474	-0.002094226	-0.001095927	0.002632553	0.006327935	0.008236471	0.007048793	0.004545219	0.004808983	0.006809967	0.011103832	0.013692667	0.016596321	0.016560379	0.014355898	0.013136475	0.01692496	0.020602525	0.021698492	0.022022325	0.021514609	0.021279145	0.024015297	0.025900118	0.026170117	0.028998824	0.031387671	0.031048705	0.032787435	0.037606399	0.041094121	0.047407982	0.053765636	0.057556806	0.06450358	0.075183664	0.084508645	0.098422368	0.119422499	0.128147581	0.151206915	0.166081051	0.193461781	0.210778122	0.229896888	0.256166336	0.289917159	0.32647068
4.5	0	0.000917463	0.004989974	0.006398182	0.006993305	0.006765394	0.008217497	0.008792746	0.007993498	0.010830514	0.014058927	0.017205236	0.013795996	0.019242234	0.017195469	0.018653257	0.023178396	0.025017588	0.023093095	0.026099028	0.026592008	0.025533257	0.02890433	0.031015537	0.033610849	0.02795776	0.026347989	0.035893906	0.042078091	0.0351824	0.038639632	0.045410158	0.047016547	0.05256565	0.061070152	0.068779344	0.076171066	0.086347778	0.103962321	0.124113022	0.140157171	0.157109745	0.167289649	0.189009929	0.210287249	0.2263526	0.256270326	0.298347714	0.338243809
4.5	0	0.003472987	-0.001865779	-0.000497828	0.001131006	0.006123084	0.009156869	0.006422814	0.004400472	0.005529418	0.00447959	0.006572822	0.011878676	0.009384011	0.010754245	0.009682751	0.009353165	0.013926759	0.014629986	0.015721546	0.017852121	0.018399515	0.01985938	0.022613804	0.02264365	0.026457806	0.02616384	0.02332357	0.018170745	0.029217951	0.031932275	0.034647762	0.038187983	0.044937897	0.052972463	0.062360123	0.070801758	0.078190639	0.09252063	0.109299713	0.130084753	0.1468249	0.157768993	0.180519775	0.197597818	0.222225229	0.251025024	0.288219381	0.325134116
4.5	0	0.004819953	0.007783455	0.007074266	0.009820246	0.010716584	0.010113965	0.010213654	0.010087447	0.010139292	0.011283952	0.013553618	0.010124191	0.012737419	0.017416225	0.015381142	0.018237938	0.018854702	0.023519811	0.026154212	0.026747612	0.027635692	0.028963923	0.031582102	0.031556612	0.030608846	0.032152741	0.035719105	0.030592043	0.034367867	0.035365334	0.041652524	0.048718164	0.056911685	0.059653144	0.065515055	0.078715693	0.09002129	0.102765398	0.117370693	0.138143783	0.155351359	0.177563351	0.187611797	0.209537543	0.231255042	0.26139563	0.294670484	0.335116639
4.5	0	0.001110331	-0.000927833	-0.001007293	0.001088723	0.00159182	0.003266843	0.00689222	0.008844585	0.009626681	0.011647408	0.009822609	0.006210278	0.012709538	0.014309598	0.014479562	0.014751451	0.016620807	0.01935643	0.017692005	0.02052139	0.025194377	0.023515258	0.023886926	0.027347591	0.026807208	0.030414742	0.034294699	0.031783552	0.03065485	0.034974505	0.040330108	0.047107014	0.051437165	0.054539717	0.062338926	0.072943095	0.08294789	0.098879716	0.118580729	0.132269254	0.152859601	0.165826442	0.184452791	0.202624466	0.218700129	0.251258218	0.289871711	0.325798262
4.5	0	-0.002529141	-0.00355752	-0.003950138	-0.004910011	-0.00070485	-8.68E-05	0.000127199	0.006993422	0.009168317	0.004601583	0.008158812	0.006621831	0.003793788	0.007371094	0.011840635	0.014347464	0.013386059	0.013868624	0.01184825	0.012113043	0.015650611	0.017299478	0.017300967	0.016049808	0.017911851	0.018653415	0.022513147	0.023248502	0.02450529	0.030867506	0.032531729	0.037253854	0.044775418	0.050888196	0.058401482	0.068582327	0.079048291	0.09205631	0.107316547	0.125779313	0.139387578	0.161117365	0.182567249	0.206361244	0.226950476	0.254706819	0.291836794	0.329074103
4.5	0	-0.001241186	0.005598937	0.012478369	0.009821166	0.00844021	0.009457423	0.010705708	0.012220659	0.010462684	0.007426379	0.011039606	0.012709118	0.010022002	0.014732799	0.017765979	0.017460607	0.020523819	0.018605177	0.021890255	0.024149541	0.022520165	0.023725237	0.024975131	0.026821024	0.030856732	0.036945136	0.035754121	0.03545753	0.04179911	0.041867965	0.047229358	0.047565139	0.052628674	0.060863562	0.068287945	0.076124396	0.084113207	0.096023386	0.118597872	0.14267589	0.15524019	0.169358052	0.188553116	0.207955351	0.233637765	0.261222527	0.29679093	0.33496176
4.5	0	0.001301254	-0.00017664	0.000710904	0.00259903	0.008434222	0.012511194	0.010749209	0.008045629	0.008701117	0.011537626	0.015446753	0.015892164	0.01401407	0.014342613	0.015764832	0.019823392	0.019187694	0.021688168	0.023716198	0.026679012	0.030200343	0.030257821	0.028758869	0.027917674	0.031275348	0.038142146	0.033780205	0.032168919	0.034204844	0.036129862	0.041754287	0.042434999	0.049213352	0.059548353	0.06521883	0.074124166	0.091354654	0.106093999	0.122605213	0.136993954	0.149405582	0.173296141	0.185466623	0.208541499	0.234968401	0.262801309	0.294617763	0.324352273
4.5	0	0.002850376	-7.66E-05	0.000942259	0.000505328	0.005082471	0.009580195	0.009506909	0.008828933	0.009571151	0.01185777	0.013975593	0.014817621	0.012430403	0.010958723	0.009999338	0.019409695	0.021000145	0.016767715	0.016731381	0.019996863	0.018585963	0.018706239	0.025734791	0.021494451	0.021249007	0.024305503	0.03108421	0.033589603	0.028561393	0.031229675	0.033556905	0.040922356	0.0473347	0.050709014	0.064120668	0.078985268	0.083850839	0.097590643	0.109706901	0.132674003	0.151619812	0.16813396	0.191875908	0.202089114	0.226168654	0.258390837	0.292575047	0.330752275
5	0	0.00653071	0.004196058	0.006277631	0.007820373	0.006972479	0.00645416	0.008993916	0.011492369	0.010090107	0.010551108	0.01449522	0.014051719	0.017561696	0.017687123	0.020242432	0.017002251	0.019419786	0.019976905	0.020555072	0.023837406	0.028206858	0.029485121	0.026594601	0.026250859	0.027427476	0.029458143	0.034972662	0.036884781	0.036951532	0.036857861	0.038292015	0.044033215	0.051921183	0.056216118	0.061110651	0.071849223	0.08552653	0.101184283	0.119812317	0.136640415	0.152433854	0.169559071	0.192814492	0.210000137	0.232303841	0.26611235	0.301591918	0.333048885
5	0	-0.006730137	-0.00508187	-0.002742266	0.002572955	0.003775304	0.001941371	0.00059306	0.00051857	0.002936908	0.006251946	0.009240142	0.008502279	0.007154625	0.010255758	0.015316526	0.014479194	0.013907892	0.01346548	0.015579702	0.019187502	0.020637098	0.020360467	0.021410441	0.022305761	0.019914246	0.021099555	0.023072139	0.024531323	0.027066129	0.030800128	0.034536755	0.041999032	0.046703395	0.04562245	0.05374886	0.070336843	0.080377147	0.092304717	0.110497757	0.129293319	0.146088822	0.159928253	0.181243167	0.202756937	0.220352587	0.251984005	0.282820285	0.31724928
5	0	0.000792326	0.003630287	0.00171923	0.006213345	0.007761281	0.005480263	0.005413898	0.005597773	0.003715177	0.00590933	0.011025104	0.01742638	0.009255413	0.009884524	0.01110552	0.01865623	0.024386002	0.020261169	0.01874919	0.021507678	0.023367009	0.024841384	0.025180737	0.022447113	0.022567899	0.024207057	0.027569654	0.026509625	0.03431083	0.036387233	0.036642626	0.041407707	0.046367675	0.052518345	0.061693318	0.071911833	0.085151622	0.10303089	0.116456114	0.134718624	0.148402263	0.165187669	0.180989118	0.209863047	0.229683227	0.252922007	0.291884398	0.331004602
5	0	-0.000938847	-0.000346812	0.002508366	0.010199025	0.007355737	0.005059156	0.007927465	0.009058628	0.011727669	0.013131807	0.013977799	0.011722971	0.012084631	0.01725098	0.019544083	0.019501216	0.018531173	0.022523774	0.023777113	0.022454467	0.023973378	0.026251992	0.025281139	0.023920951	0.025350751	0.030991844	0.029856198	0.029664542	0.032823943	0.036091315	0.04057759	0.044113812	0.048196759	0.054776802	0.064139817	0.073004893	0.080751564	0.094137252	0.11398282	0.133866069	0.152419767	0.166243997	0.184560393	0.204223895	0.228459016	0.259282113	0.298800845	0.332772561
5	0	0.000226453	0.000260298	0.000891929	0.002620987	0.001779907	0.002769051	0.005190072	0.006533143	0.009120873	0.010638839	0.015548549	0.018953324	0.010503038	0.014276107	0.014246316	0.017432968	0.01822616	0.021187737	0.024698928	0.025310639	0.02596813	0.028288186	0.029644753	0.031725629	0.030361706	0.027517895	0.031623611	0.030816902	0.032163053	0.034193122	0.039243559	0.043733965	0.050744999	0.056052571	0.062795485	0.07395832	0.086017926	0.100768415	0.116102525	0.135277818	0.154433615	0.171049471	0.189165296	0.205163403	0.224466372	0.260636961	0.297894256	0.332636373
5	0	0.004740262	0.005549334	0.00443809	0.006225171	0.007478886	0.007045198	0.006069844	0.005226146	0.007120905	0.013292009	0.01574254	0.015201851	0.015309608	0.016568018	0.012244345	0.015748005	0.017881005	0.020164091	0.02345139	0.026695409	0.029151661	0.028397712	0.024379407	0.024451439	0.028739699	0.032071546	0.031979758	0.036639966	0.035089865	0.045592168	0.045732179	0.048689653	0.053514075	0.055897785	0.062542423	0.076751018	0.088514621	0.097480108	0.120974523	0.136811082	0.152924445	0.172415674	0.192772736	0.214555792	0.233772574	0.258012021	0.293238537	0.332442297
5	0	0.000241138	0.001667102	0.000885398	0.002505712	0.004323555	0.007811758	0.012200444	0.011107754	0.006837359	0.010178511	0.011239919	0.014685669	0.012271804	0.018002584	0.018765088	0.018866763	0.020242094	0.021773752	0.023832696	0.024753697	0.025687394	0.027991101	0.029706056	0.032102147	0.034035069	0.031701637	0.036304057	0.034761225	0.042006237	0.041675465	0.045289909	0.051949876	0.05473949	0.059867968	0.070409953	0.081365242	0.092197513	0.106646778	0.123412519	0.139969788	0.159003148	0.174613797	0.190824359	0.209852127	0.238204213	0.265746665	0.297452102	0.335486681
5	0	0.001565602	0.001374488	0.003143286	0.002435187	0.003351147	0.00563356	0.006333767	0.005549363	0.004227092	0.003854884	0.007860523	0.006368582	0.00834396	0.012000409	0.014867058	0.013853566	0.01860724	0.020460129	0.019503634	0.018859454	0.020985938	0.024872372	0.024806302	0.022256211	0.027815728	0.028046811	0.023976232	0.029130983	0.032675181	0.035118888	0.039212765	0.043442095	0.049211001	0.055831748	0.064429517	0.074666692	0.084572107	0.097467239	0.115037371	0.131919073	0.144529219	0.168377578	0.18270474	0.202830021	0.229345525	0.255783352	0.289587593	0.322939649
5	0	-0.004118776	-0.003500508	-0.000496995	0.000163471	0.000232246	0.001030316	0.0016997	0.001768787	0.001977342	0.002883807	0.003999449	0.008851438	0.010964001	0.005220991	0.011450077	0.010770764	0.008982046	0.012095587	0.016106983	0.01746213	0.017911409	0.019031139	0.019762978	0.019830566	0.018705111	0.02005617	0.022136228	0.026768162	0.029255297	0.031287289	0.030080867	0.034652735	0.041693403	0.047588534	0.057028574	0.069192676	0.079771165	0.093071607	0.107799059	0.125862968	0.14705782	0.159416197	0.176644426	0.191049724	0.218968788	0.24667871	0.283652226	0.321449621
5	0	0.000492873	0.003547464	0.003894935	0.005639586	0.005118688	0.004123768	0.006192706	0.008198857	0.007664992	0.009112546	0.010680979	0.013223749	0.014848244	0.012908445	0.010407899	0.012966663	0.017054595	0.01939444	0.024603453	0.025428024	0.022915612	0.024319743	0.025251091	0.02510951	0.026317783	0.030369378	0.032282595	0.030187128	0.0346378	0.037363186	0.043795036	0.046352131	0.047442518	0.053751511	0.06491988	0.07731664	0.089605436	0.101420589	0.115198966	0.134688441	0.150441496	0.168129159	0.189767175	0.207788496	0.230117905	0.263445807	0.296718403	0.33668708
5.5	0	0.002976315	-0.000845576	0.000148889	0.003252456	0.005554846	0.008982457	0.011586427	0.011546536	0.011657937	0.011316711	0.011990614	0.016420109	0.012128673	0.006399124	0.012819362	0.020479071	0.023945083	0.022311053	0.020100597	0.020961665	0.025647458	0.02968859	0.02931073	0.030016072	0.030869389	0.034066511	0.034849117	0.031860956	0.028527021	0.03976658	0.039831367	0.044643378	0.050232061	0.056542399	0.065083432	0.073031857	0.083916069	0.102181848	0.11843287	0.133541974	0.146296585	0.167467909	0.181155843	0.199705442	0.221926217	0.250438259	0.287168644	0.326174925
5.5	0	0.005705653	0.000552343	-0.000236105	0.000311324	0.0042166	0.006942299	0.010616609	0.01139414	0.004280425	0.008405619	0.007868343	0.016179459	0.00820844	0.017456686	0.018416019	0.021204336	0.018181239	0.018924922	0.021640437	0.020935028	0.021247952	0.025233297	0.026306816	0.024949406	0.026930502	0.026323774	0.03553647	0.03846361	0.036299709	0.036662932	0.039160988	0.045012028	0.048628447	0.055073355	0.065705373	0.074642071	0.084980236	0.103422217	0.12081126	0.136602827	0.154132179	0.163803972	0.185678627	0.207789868	0.241665487	0.266879512	0.303030704	0.33862158
5.5	0	-0.004454399	-0.003085381	-0.002914944	0.001139048	0.001676168	-0.002387624	-0.001759066	0.002251295	0.000371201	0.000525609	0.008295119	0.010115638	0.00808252	0.015424778	0.010613128	0.011249603	0.015057056	0.013980436	0.014188578	0.01444762	0.01753101	0.023377616	0.022403099	0.021115048	0.02106577	0.02268057	0.02448532	0.028818212	0.029445732	0.029744836	0.034920313	0.043088974	0.04836346	0.053767154	0.062943581	0.071641338	0.08025075	0.096056881	0.111413285	0.12644534	0.140024726	0.165257306	0.183450345	0.200234844	0.226371509	0.248332739	0.282978098	0.325277215
5.5	0	0.008581062	0.010343826	0.013287667	0.011460767	0.00974698	0.013136717	0.018798213	0.020085434	0.016645729	0.016751846	0.019459055	0.017263738	0.023618138	0.024953165	0.020008494	0.023991193	0.025346174	0.027745058	0.02835588	0.0287173	0.029687616	0.031331281	0.035029315	0.03635941	0.040526146	0.038698419	0.041842289	0.038970117	0.036386172	0.041177654	0.045154679	0.054184716	0.059123205	0.065308563	0.0726108	0.082895801	0.099351349	0.10952643	0.122136354	0.143608311	0.15470546	0.175226387	0.18923854	0.216786801	0.233031146	0.262703816	0.298268013	0.336436951
5.5	0	0.002966978	0.001011126	0.004716602	0.006071973	0.005483486	0.004111176	0.005252881	0.008150562	0.007813904	0.009787242	0.016259121	0.018921133	0.010217738	0.01508468	0.016390674	0.015771703	0.018699555	0.017932141	0.019621284	0.022238732	0.023212341	0.025367271	0.026876322	0.026309301	0.030502745	0.032236363	0.033571164	0.032791841	0.031474347	0.035818987	0.034687359	0.042338521	0.047983244	0.056955976	0.067862248	0.077222539	0.089222323	0.100140188	0.11658325	0.132999677	0.153258783	0.168593404	0.191310411	0.203221716	0.228558765	0.257256056	0.290371624	0.326511422
5.5	0	0.0063906	0.003859548	0.006259596	0.009961874	0.007603475	0.007851288	0.011839659	0.012912125	0.013695266	0.017213656	0.021843046	0.016722664	0.016804931	0.018878112	0.019934281	0.026112	0.027084558	0.026436549	0.028784161	0.030021472	0.029327978	0.029731776	0.030668566	0.032153243	0.032163563	0.033270533	0.035584478	0.038640421	0.036701378	0.038136033	0.041941801	0.047934347	0.052690476	0.059981474	0.070462359	0.078698032	0.087887027	0.104451642	0.11697987	0.132044406	0.150749399	0.172479044	0.186233932	0.207012359	0.232001793	0.261598012	0.296430914	0.331503004
5.5	0	0.005203859	0.007627343	0.007988231	0.01033097	0.008428041	0.008466037	0.012112752	0.013069471	0.013224437	0.014857407	0.01149094	0.017168354	0.022269209	0.01698754	0.018045271	0.018053689	0.020767975	0.022168562	0.019772655	0.026262042	0.032225126	0.026156884	0.023367279	0.025358349	0.030125138	0.029249414	0.032533221	0.033161397	0.038763913	0.042020177	0.043810522	0.043302815	0.049406861	0.054580428	0.062989671	0.077465268	0.087353856	0.097558495	0.115076622	0.131350125	0.152664054	0.168889488	0.18503108	0.196361943	0.226030403	0.253438964	0.286539928	0.32558798
5.5	0	-0.003488581	-0.000344644	0.003010624	0.001406699	0.000673038	0.003050513	0.004518518	0.00497583	0.008308118	0.011581695	0.009975528	0.006538372	0.00434863	0.012049247	0.014588029	0.013342282	0.014733725	0.020513507	0.021401803	0.021384834	0.018621547	0.015377366	0.022011438	0.024222057	0.028381367	0.026250755	0.029835961	0.026359319	0.028392881	0.034380014	0.036747736	0.042267117	0.044640865	0.048685163	0.057817005	0.070925594	0.086502948	0.098903225	0.11195854	0.133904367	0.15525412	0.167777311	0.18561776	0.199144834	0.222386557	0.256442093	0.292097308	0.328455706
5.5	0	0.001882711	0.000631327	-0.000626603	0.001679974	0.002508274	0.00512955	0.006053555	0.001819093	0.000441376	0.002192156	0.004083164	0.005707267	0.010571562	0.010023491	0.014768486	0.009913383	0.012757614	0.009148416	0.011648755	0.018460805	0.019295364	0.022546983	0.030408076	0.023222746	0.018014393	0.020571024	0.024651888	0.025844806	0.022157501	0.03052427	0.03577075	0.038395642	0.046913201	0.05566138	0.064482098	0.073438191	0.081705324	0.095784891	0.106823626	0.127808504	0.145930812	0.161830452	0.180309626	0.196043922	0.21869837	0.248840478	0.281685209	0.318184783
5.5	0	0.001608866	-0.007851874	-0.006634194	-0.007608453	-0.004264494	-7.04E-06	0.000376733	-0.001234593	-0.003188377	0.000501643	0.008929118	0.007601793	0.010822684	0.01721243	0.003765435	0.009041753	0.010938847	0.01100861	0.011889704	0.013061294	0.015349318	0.016724301	0.018730792	0.028069947	0.023584686	0.018803172	0.024838236	0.026592294	0.025418329	0.023531284	0.028161856	0.035329011	0.044101411	0.054928814	0.064622168	0.070280171	0.077147072	0.090211285	0.103389689	0.129587955	0.14574898	0.162390706	0.176451036	0.207847604	0.231047025	0.253648151	0.283235939	0.320945881
6	0	-0.001043228	0.003480376	0.001961038	0.004943415	0.006608026	0.005992283	0.004842086	0.004374907	0.005837049	0.004782709	0.00559533	0.008772142	0.010940074	0.007545548	0.014802356	0.012866903	0.014227681	0.017634595	0.020109114	0.020174445	0.020439298	0.023271232	0.024569487	0.022603032	0.026123102	0.023141418	0.028873909	0.030225259	0.033152889	0.035354577	0.040453323	0.04222866	0.048119271	0.055828088	0.062851943	0.071448481	0.083348441	0.100608229	0.119160289	0.132615277	0.152338191	0.165301454	0.180170649	0.199969335	0.22358782	0.250928984	0.291272424	0.3277661
6	0	0.002336471	0.001817381	-0.004531005	-0.000526705	0.002576172	0.000463784	0.002344142	0.008810463	0.009303054	0.004075104	0.008035056	0.01293225	0.009181467	0.0149534	0.016156352	0.014586096	0.018262956	0.016475354	0.015640827	0.020683115	0.023975926	0.021658995	0.021365848	0.027454416	0.033912845	0.028025177	0.029847469	0.032340495	0.029765652	0.039795547	0.040772931	0.042566637	0.047643125	0.052228594	0.058718241	0.068741159	0.081712373	0.099198755	0.114557977	0.129976485	0.152257839	0.167797881	0.183981621	0.207121976	0.230266229	0.256093609	0.290101954	0.329418111
6	0	0.001517862	0.002530266	0.00127518	0.004634498	0.008283048	0.008177474	0.008177666	0.006273855	0.002124062	0.010033761	0.011912342	0.01056136	0.016890659	0.013045731	0.006864323	0.016012987	0.021848715	0.021277973	0.020669889	0.019746302	0.020617118	0.023093855	0.021646863	0.023753581	0.031828485	0.026629887	0.025592026	0.029561071	0.033303182	0.032821463	0.036292875	0.043892266	0.049793308	0.051966952	0.062926172	0.078498729	0.085471309	0.096025662	0.110693656	0.130094817	0.146549296	0.168242402	0.186943089	0.206175733	0.223253915	0.250826592	0.284505571	0.321490498
6	0	-7.99E-05	2.31E-05	0.003807063	0.00507757	0.003468801	0.004704374	0.005542502	0.002038409	0.00262475	0.010015462	0.007114457	0.003691137	0.010706936	0.013236295	0.01105558	0.01426498	0.015705366	0.018488505	0.019110804	0.020854602	0.021785462	0.019422051	0.020370461	0.0221023	0.022549405	0.025249972	0.028847489	0.030837953	0.032413616	0.030573322	0.034453242	0.041207482	0.046716655	0.052501835	0.060417906	0.069715678	0.08215207	0.098860926	0.112967511	0.132458815	0.146371522	0.169064724	0.182068716	0.203932039	0.223934086	0.249071141	0.286424633	0.324208399
6	0	0.000813927	0.002705811	0.002578876	0.003715438	0.00271288	0.000890781	0.002106531	0.006320963	0.010443373	0.012153466	0.012754264	0.009804151	0.00896673	0.009744906	0.015018815	0.019539751	0.023241168	0.021412759	0.021088637	0.022268541	0.021692859	0.021955838	0.025033265	0.028353238	0.02989938	0.024813517	0.036768207	0.035728855	0.03362528	0.035829884	0.039249162	0.045530998	0.053573047	0.058165721	0.06390821	0.075779751	0.089566512	0.102574962	0.115923461	0.133827712	0.153832035	0.167816789	0.18814873	0.208308297	0.231619679	0.254188431	0.294406616	0.337171342
6	0	-0.001282818	-0.000502641	0.000943325	0.002904238	0.001784005	0.003443235	0.006460696	0.005456153	0.004087156	0.004921025	0.009858405	0.006144507	0.010459631	0.007008942	0.010012691	0.013878921	0.017048653	0.015132146	0.019115766	0.022417644	0.019285326	0.018296156	0.02107961	0.020754375	0.020290003	0.020920652	0.024289858	0.026631256	0.027444073	0.029886328	0.034025657	0.037508545	0.044943907	0.051372552	0.056359221	0.063873732	0.076344191	0.094914909	0.109756807	0.125554897	0.147460122	0.164482019	0.179258404	0.200582242	0.225046482	0.255632264	0.28637588	0.321493323
6	0	-0.001571346	0.001977407	0.002525045	0.000984685	0.004498771	0.004621173	0.003249095	0.006772565	0.00886305	0.008505665	0.002505908	0.007643437	0.011221583	0.015004158	0.0153351	0.015963159	0.017297866	0.01892456	0.01964228	0.020703989	0.021164706	0.022281473	0.026721818	0.028019341	0.027632611	0.028829735	0.030919997	0.031809138	0.034503577	0.034750657	0.037914908	0.044956286	0.051252655	0.05601204	0.061062488	0.072361367	0.090085704	0.103536609	0.116996754	0.13764113	0.149310156	0.16917747	0.182468266	0.199801331	0.225543232	0.25577112	0.289764169	0.329689508
6	0	-0.000885403	0.002770225	0.002920612	0.0056551	0.003409036	0.002099193	0.007574054	0.013088742	0.012406787	0.008712844	0.011613896	0.016716662	0.013149527	0.009725092	0.015041431	0.01992524	0.021746605	0.023095564	0.022052979	0.023919964	0.026922812	0.026341456	0.027345032	0.030127725	0.031287525	0.03004659	0.036940944	0.037055715	0.033907515	0.040884086	0.041388376	0.049965533	0.054768393	0.058859376	0.069249302	0.078152287	0.083902042	0.096989641	0.114154578	0.141389953	0.152679024	0.169842142	0.185719564	0.209537539	0.237094027	0.263255771	0.292690108	0.328780068
6	0	0.002684586	0.010445855	0.011526733	0.008648575	0.007053267	0.007683313	0.012411907	0.015548352	0.013010465	0.018010563	0.017126803	0.014799324	0.014977584	0.023906701	0.021808674	0.018608006	0.01907366	0.02419397	0.024354947	0.027917601	0.031880926	0.030394564	0.033022053	0.033442168	0.036660515	0.032308146	0.039128855	0.036590234	0.043944082	0.046172258	0.049096094	0.054350047	0.056667354	0.060351872	0.069828366	0.08157421	0.093469292	0.108242601	0.122764661	0.135724295	0.151278542	0.169453236	0.191499815	0.205805707	0.232223916	0.258994506	0.295185376	0.33644328
6	0	0.001028707	0.001532097	0.00050011	0.004979803	0.004595155	0.001665191	0.003244919	0.005886346	0.006634793	0.00951147	0.008416531	0.010024855	0.01715223	0.016300964	0.014406726	0.015109213	0.01867764	0.019245118	0.018088342	0.02244496	0.023674725	0.018704528	0.021766076	0.026249692	0.026535775	0.029673964	0.029514242	0.033131023	0.033461868	0.035163268	0.040256481	0.045587524	0.050009117	0.057826199	0.067997283	0.077177651	0.086875201	0.099452957	0.117095453	0.139638423	0.147521802	0.174195574	0.190478727	0.21452148	0.233209942	0.25668082	0.289535828	0.3295651
6.5	0	0.003580699	0.00380457	0.001614932	0.001004251	0.002742072	0.005746543	0.007210706	0.00731571	0.008893873	0.010821798	0.013446863	0.009344618	0.01644409	0.015342023	0.013104172	0.015585496	0.01499723	0.021570002	0.023278277	0.018893905	0.019262588	0.02410249	0.025172473	0.023653861	0.024445442	0.027716098	0.028610045	0.031962209	0.034623075	0.036961364	0.040027776	0.047378319	0.053785641	0.055957361	0.06287016	0.074789981	0.083998298	0.09807878	0.119459246	0.135139955	0.147078176	0.16528744	0.18651404	0.203959819	0.230432928	0.257434173	0.300020785	0.335346623
6.5	0	0.001649395	0.003957241	0.008691883	0.008420685	0.006297263	0.009550951	0.011068245	0.008257385	0.0100906	0.010657073	0.011710988	0.013103613	0.018278807	0.019638169	0.017179857	0.022600169	0.022034186	0.019478633	0.021767339	0.025956186	0.027046918	0.025627432	0.02486001	0.026074746	0.028683725	0.030747726	0.030955854	0.031824486	0.037081373	0.040278818	0.044424842	0.048064815	0.053193859	0.059257264	0.065802238	0.076644992	0.092751858	0.106854669	0.117527422	0.13774036	0.153661259	0.170556586	0.190813203	0.211936933	0.232862037	0.256067144	0.291860029	0.334123344
6.5	0	-0.002226524	0.00027026	0.000519777	0.006223436	0.007394223	0.004792422	0.004567	0.00670467	0.009071275	0.009759235	0.010411344	0.010597793	0.011072463	0.016804537	0.014525839	0.018293502	0.02115176	0.021670426	0.019607571	0.021143097	0.024039984	0.024150983	0.025076865	0.023481417	0.023478271	0.02973135	0.026425092	0.024643089	0.03461949	0.036395912	0.039842251	0.043936508	0.044794925	0.050348299	0.061095814	0.070921671	0.080367304	0.093878985	0.113620771	0.129169176	0.14492127	0.161311875	0.186807759	0.203898619	0.221479772	0.251520943	0.287558595	0.325568869
6.5	0	0.008049083	0.01030985	0.009835812	0.010420207	0.011603523	0.012281264	0.012622098	0.012564337	0.01324495	0.016999265	0.018610075	0.021705636	0.021914819	0.016943516	0.021607609	0.025372236	0.025463855	0.025902126	0.025894272	0.025849468	0.026873387	0.030012026	0.033609522	0.032623328	0.034707218	0.032023487	0.034821487	0.039336721	0.040037776	0.043193962	0.047861356	0.051226936	0.057673297	0.064563365	0.070285733	0.077671947	0.089119542	0.104117176	0.118963261	0.140866732	0.155430474	0.182797225	0.189690278	0.216622096	0.240497397	0.266995684	0.301811339	0.339274312
6.5	0	0.001649736	0.00057466	-8.93E-05	0.00055956	0.00071886	0.002978131	0.006019341	0.008346438	0.00991584	0.005433662	0.005631281	0.012335047	0.010235127	0.012270769	0.011767639	0.012455367	0.014442792	0.018537642	0.019961431	0.020767771	0.022286386	0.023701112	0.026007013	0.02606376	0.0268507	0.0306703	0.028500007	0.031133573	0.033742185	0.037692425	0.042095854	0.046473806	0.04977782	0.053116187	0.061258871	0.073687135	0.086977277	0.101273342	0.112828599	0.1340594	0.149385716	0.165457658	0.180927729	0.207143856	0.232460162	0.258969269	0.289174969	0.324357308
6.5	0	-0.003050183	-0.00560327	0.000113089	0.003417166	0.003984028	0.002606637	0.003348293	0.0070985	0.0082226	0.008520488	0.009604147	0.009294929	0.011077597	0.015109542	0.007427758	0.01269461	0.016503178	0.017628294	0.019815512	0.025638255	0.027042249	0.023844889	0.024784003	0.022543294	0.029544116	0.030424144	0.033078603	0.037371837	0.037203539	0.037863795	0.039561232	0.045179472	0.049600077	0.056696842	0.063409173	0.06794304	0.079294224	0.098022945	0.115464157	0.129010731	0.14890075	0.166447581	0.189596916	0.204693158	0.231931462	0.259854023	0.292112547	0.327224987
6.5	0	-0.001379946	-0.003548231	-0.002354863	0.003402108	0.004053388	0.003479167	0.004881745	0.004847724	0.005258597	0.007933458	0.007642561	0.010111872	0.013020558	0.013102033	0.01299992	0.011845417	0.010541002	0.015123741	0.020739744	0.022926028	0.02158159	0.020541107	0.021885892	0.021596972	0.026983429	0.028676739	0.028100128	0.031711882	0.034924699	0.03592223	0.037858072	0.04238842	0.045822755	0.053432202	0.062917592	0.069145045	0.078818304	0.096518176	0.11288204	0.128061136	0.148639576	0.164371948	0.184506085	0.203696245	0.227717921	0.255301223	0.290239593	0.331334862
6.5	0	-0.002704376	2.63E-05	-0.001509685	0.004777425	0.009360491	0.005737346	0.005730435	0.011356848	0.00998502	0.007353843	0.009657938	0.01166984	0.016913665	0.017113657	0.015919206	0.015689342	0.016908564	0.016160199	0.020747013	0.024670771	0.023741463	0.025841223	0.031630446	0.032508575	0.032773818	0.037222665	0.038094719	0.035252165	0.039527444	0.039648888	0.043260385	0.045159527	0.049714032	0.057340733	0.070510574	0.080162556	0.085556496	0.107523401	0.125467548	0.140040779	0.160312404	0.16856689	0.188969137	0.20985812	0.241109702	0.267496643	0.300671294	0.340099378
6.5	0	0.003856337	4.17E-05	0.003229797	0.006927821	0.006252972	0.007520204	0.008356609	0.00763705	0.011975829	0.013066498	0.009984257	0.010686047	0.012607431	0.015689034	0.016449827	0.015550645	0.019123272	0.022037492	0.02455634	0.026448129	0.027424933	0.026467531	0.022809026	0.022870696	0.028303112	0.029723358	0.029652876	0.033408149	0.032835297	0.03738837	0.040028919	0.044990799	0.048671879	0.050745718	0.061379483	0.074577609	0.083069181	0.100016369	0.112544296	0.130912385	0.156028306	0.172282081	0.191021321	0.206058599	0.226291702	0.256365382	0.290301242	0.327044009
6.5	0	0.001641919	0.000294827	0.006642789	0.009638624	0.00742386	0.004268113	0.003972397	0.006935557	0.008337073	0.006416474	0.013149053	0.010899045	0.01287331	0.017765546	0.017412351	0.019067349	0.021321461	0.023351232	0.025741252	0.026378673	0.025678859	0.025198269	0.02420686	0.025006829	0.029026688	0.032122383	0.029315182	0.033884456	0.038308207	0.038774223	0.043351665	0.050748134	0.056194395	0.059016163	0.065431196	0.074689074	0.085754529	0.104938892	0.121824041	0.144304154	0.149170254	0.170219605	0.188672273	0.207142471	0.23188513	0.261257606	0.296774965	0.331215431
7	0	-0.001868679	0.002189392	0.005013003	0.007540128	0.005233921	0.008033614	0.012675438	0.01290145	0.015079027	0.012632245	0.011624477	0.014574134	0.009513779	0.020758421	0.014817359	0.016752021	0.017831041	0.018474444	0.021746969	0.020543313	0.020793795	0.026026467	0.024801782	0.025359668	0.029511583	0.028314894	0.031387283	0.031050613	0.028271192	0.034914797	0.04078029	0.042692097	0.047140073	0.055699261	0.066440017	0.074679056	0.082456777	0.098507901	0.113762689	0.131776596	0.148838891	0.169904578	0.18220674	0.197683414	0.231553743	0.250865323	0.287115188	0.328328127
7	0	-0.000534556	-0.004426829	-0.005042612	0.000569386	0.000845729	-0.000381998	0.004301338	0.009019877	0.007576278	0.006204565	0.007415233	0.007341997	0.005555168	0.007173197	0.013794076	0.010225485	0.014934177	0.016207136	0.016729576	0.017419915	0.017515445	0.017535987	0.015613251	0.015272023	0.019559792	0.024880319	0.02406641	0.021944538	0.021023432	0.026842394	0.034190781	0.036961316	0.041822904	0.046535996	0.056589759	0.066874109	0.072094148	0.089042317	0.103915556	0.125642118	0.144461066	0.153709773	0.172901601	0.196053674	0.217842707	0.247672412	0.283584759	0.323110369
7	0	0.001201277	-0.000206661	0.001945309	0.004560686	0.003507134	0.002851483	0.003782679	0.005406244	0.00814073	0.007646758	0.009089374	0.015993102	0.004954735	0.013059278	0.01414239	0.015147585	0.013898676	0.017163816	0.021937305	0.021282633	0.017292262	0.019116629	0.025574081	0.024779215	0.025494549	0.024872722	0.033635375	0.025421033	0.032599924	0.032628042	0.03353641	0.04032651	0.045286174	0.04967138	0.057499781	0.066739631	0.079842207	0.100082528	0.113884732	0.132007115	0.154796371	0.165642848	0.180834473	0.202440916	0.222654018	0.25449155	0.289530358	0.324685517
7	0	0.001047161	-0.00112038	0.000532356	-0.001858037	-0.001723863	0.000600763	0.004596581	0.007574886	0.006848982	0.011565762	0.007857649	0.006462688	0.010123959	0.015125102	0.006503852	0.011750358	0.016632063	0.018821479	0.01968124	0.021072124	0.023335669	0.024410969	0.022260956	0.01972908	0.025240592	0.025524924	0.024272197	0.024431643	0.030147116	0.03255433	0.034572082	0.039428157	0.045445056	0.055180324	0.064316325	0.071768302	0.082858604	0.097025746	0.116138108	0.126788836	0.142381664	0.165510845	0.178055079	0.202686261	0.224962819	0.253973577	0.292221668	0.325455608
7	0	-0.002388194	0.000796838	0.003214771	0.002320029	7.30E-05	0.001669452	0.005377956	0.00725759	0.006589752	0.004031245	0.012990008	0.011520522	0.010806987	0.019293266	0.018920894	0.015220934	0.020865296	0.017609043	0.018099324	0.022710267	0.023056891	0.023221487	0.027588577	0.03088982	0.027824337	0.022595159	0.026819411	0.027572334	0.03317346	0.040727337	0.03948085	0.045135738	0.05063797	0.055569391	0.064406256	0.074162565	0.085668063	0.101874938	0.110362689	0.126456353	0.148363644	0.167314278	0.18474622	0.206000416	0.227684142	0.253328715	0.292329077	0.326131784
7	0	0.001969111	0.002289948	0.00219407	0.002940261	0.002647873	0.001684159	0.002822056	0.006901504	0.010171333	0.008749377	0.007439655	0.008570724	0.008055884	0.015132327	0.014575027	0.013757776	0.012819391	0.013815086	0.014724257	0.017378088	0.020821432	0.022273412	0.022127517	0.020413802	0.024659382	0.025534322	0.023130576	0.024957046	0.030520532	0.032771451	0.031887811	0.038265001	0.044931732	0.051495218	0.05839161	0.064489297	0.074830565	0.09287538	0.111715981	0.127660817	0.145310015	0.156826199	0.179840287	0.203026314	0.223190453	0.252754736	0.290470534	0.326882899
7	0	0.004196398	0.005051583	0.002639894	0.001705802	0.003644704	0.004370474	0.004948126	0.009087679	0.013500402	0.01314982	0.01113497	0.016025374	0.012771907	0.013994709	0.01395112	0.015341133	0.014918393	0.020797093	0.021642537	0.021786893	0.022466703	0.019861345	0.020538348	0.021967539	0.026077028	0.03191966	0.034820704	0.032824472	0.035268159	0.037006935	0.043571411	0.045987021	0.050369939	0.054076238	0.059579611	0.06987145	0.083100428	0.101725982	0.117936979	0.134620797	0.151393814	0.166437835	0.183352275	0.20538442	0.230509856	0.254840792	0.293353589	0.334310099
7	0	0.004308323	0.005650825	0.001582612	0.003851465	0.005062635	0.004266602	0.006018135	0.007752557	0.00624222	0.005828075	0.006711237	0.008298177	0.014404886	0.010041428	0.017247528	0.017215769	0.019872566	0.026014243	0.025519416	0.022925588	0.024994973	0.024946785	0.021145554	0.02692115	0.032385633	0.029436562	0.032730368	0.035149871	0.031671803	0.035842705	0.038167427	0.043358033	0.050106036	0.058684628	0.066177369	0.073723743	0.086842632	0.104358466	0.126213327	0.143502674	0.15281967	0.168985154	0.193849218	0.213107259	0.235170594	0.257169458	0.293424978	0.325296161
7	0	-0.002942404	-0.002431637	0.002079778	-0.000565083	-0.003213854	-0.001539505	0.000783322	0.002544436	0.00524604	0.007496187	0.011359419	0.014480842	0.008842859	0.014271828	0.018656579	0.016660159	0.016484872	0.014542842	0.01671393	0.023036484	0.024108447	0.023002404	0.027849195	0.026645877	0.026140524	0.031981531	0.03672747	0.032529334	0.033000792	0.034484978	0.044842622	0.048986655	0.049369318	0.050636791	0.059894093	0.073219821	0.086740579	0.107212148	0.11684384	0.138193949	0.153362896	0.173862859	0.194227528	0.216630669	0.234354592	0.268422313	0.289011807	0.326279811
7	0	0.004980728	0.001856185	0.001510381	0.005029456	0.005498181	0.007521871	0.011959681	0.012413587	0.008018784	0.004753901	0.013405544	0.01821863	0.014543489	0.012644107	0.015556556	0.017969055	0.016485649	0.018187655	0.020648061	0.021238585	0.021860472	0.022876378	0.022752247	0.024217016	0.029727468	0.029032473	0.025237766	0.031626116	0.03068414	0.034991998	0.041255944	0.04760021	0.050439309	0.054805833	0.06478302	0.075574195	0.085054679	0.09751673	0.110550491	0.132637491	0.148960159	0.167292203	0.187873905	0.207156859	0.230876403	0.255481999	0.291879615	0.329650987
7.5	0	0.001389564	0.000101565	0.003399284	0.008424708	0.006830949	0.004390243	0.007453894	0.01094677	0.00839967	0.00501811	0.012712701	0.009935508	0.013823985	0.014100008	0.02250349	0.017093748	0.018816736	0.02069555	0.021769883	0.019459422	0.020388123	0.024202848	0.021290546	0.024759525	0.024344054	0.025134559	0.032834482	0.034871648	0.031408059	0.037819183	0.043269858	0.042897038	0.047657108	0.052578663	0.058375692	0.069855072	0.083315821	0.097619869	0.111799704	0.129778685	0.152673276	0.17684764	0.18401026	0.202867521	0.231379411	0.259750206	0.298469835	0.334595918
7.5	0	-0.002144007	0.004006944	0.002983722	0.004163963	0.004600721	0.003061338	0.008275377	0.013068625	0.006669922	0.008208833	0.0078173	0.011294044	0.015428056	0.008254952	0.009618905	0.016949911	0.018456697	0.020340947	0.018998166	0.016786216	0.017323122	0.020056865	0.025509349	0.029307298	0.024236584	0.02574843	0.023164116	0.027224121	0.033502406	0.028817709	0.038021536	0.045609418	0.051115108	0.05491366	0.060574752	0.069240212	0.081397609	0.100676295	0.113870673	0.131371627	0.14819909	0.167648598	0.186765658	0.207573231	0.22917167	0.253899482	0.293384345	0.332292492
7.5	0	0.004938175	0.007106751	0.003412122	0.000469017	0.001765438	0.001097461	0.002686412	0.00928851	0.009137868	0.004482803	0.011509545	0.014024327	0.014637103	0.021840563	0.019595304	0.023012181	0.026569119	0.022892127	0.022508169	0.019532252	0.017931882	0.02566939	0.028507616	0.025657663	0.034392571	0.032560115	0.021561934	0.027600863	0.034439353	0.035835642	0.042251179	0.052174918	0.054391583	0.057322141	0.066387465	0.076302438	0.086147944	0.100194885	0.119483522	0.134210212	0.154165833	0.169176799	0.192085041	0.209199597	0.228643264	0.251822145	0.289242134	0.334073798
7.5	0	0.000251787	-0.000153369	0.003643686	0.008592365	0.005255458	0.004804493	0.010365445	0.012958263	0.012189604	0.009917469	0.01125214	0.019108632	0.018160896	0.017950625	0.017830276	0.013228655	0.017704366	0.022957367	0.020314554	0.022792983	0.030298284	0.029871866	0.027903048	0.033224894	0.032339383	0.032726186	0.031781786	0.033007761	0.031545009	0.03922666	0.043833151	0.048780796	0.054498662	0.063466449	0.071140475	0.07865838	0.0919514	0.104099099	0.11737316	0.141146235	0.154639119	0.172856908	0.188331953	0.208423076	0.23538676	0.266487146	0.298064472	0.331754289
7.5	0	0.014565847	0.010114334	0.01064337	0.010481438	0.009806348	0.012102894	0.011766549	0.010001945	0.013392088	0.012048143	0.012753182	0.016505123	0.015429861	0.013682348	0.026654954	0.019727981	0.018950779	0.017766649	0.020967853	0.023534745	0.023372235	0.026724257	0.030164552	0.02996768	0.032664325	0.027149675	0.033065105	0.031927985	0.029790056	0.040081425	0.046654003	0.050323452	0.057530234	0.064554544	0.072993888	0.082856903	0.092465216	0.106754719	0.119316748	0.145724299	0.157908956	0.174538494	0.187546257	0.214686112	0.246437349	0.267521811	0.303334378	0.340924824
7.5	0	0.00238456	0.002617649	0.002785434	0.006129567	0.008282573	0.006014425	0.007461416	0.012175252	0.010091393	0.009733354	0.012772868	0.017396307	0.01064889	0.014501177	0.015353949	0.021168044	0.020234025	0.021477882	0.023240072	0.024309213	0.025748142	0.02538597	0.022934004	0.023171023	0.026333285	0.025580566	0.025621976	0.029584245	0.032547001	0.036818625	0.040937033	0.046727848	0.049328577	0.052839396	0.06311153	0.07346657	0.081430994	0.097533861	0.114901019	0.134577735	0.145416878	0.172939446	0.188598992	0.206798742	0.232888921	0.256690035	0.290695569	0.330983187
7.5	0	-0.002931126	0.006149148	0.005474684	0.007745015	0.008110732	0.009240804	0.00805557	0.006094584	0.010778084	0.007618011	0.00984234	0.010092522	0.011918801	0.020036225	0.015182676	0.015725709	0.018633233	0.019647724	0.019761332	0.021587057	0.02158107	0.019232231	0.023017154	0.030345307	0.026267233	0.035275343	0.036025499	0.033140928	0.04120566	0.039281402	0.042239865	0.04489994	0.047731979	0.051887129	0.059072801	0.069568374	0.082046075	0.097609805	0.115266862	0.133074242	0.147004708	0.168154564	0.190865751	0.208028925	0.22634606	0.257204282	0.293732882	0.332318495
7.5	0	0.010415938	0.012865893	0.008244016	0.005955838	0.01033039	0.009655963	0.002025489	0.002675132	0.014247161	0.018640032	0.017454173	0.012489588	0.017805053	0.016888364	0.017471174	0.022916623	0.023442856	0.02738749	0.034222702	0.033801975	0.030891708	0.032388216	0.031677108	0.030867307	0.033971299	0.042602352	0.036978821	0.033142718	0.042110694	0.042447693	0.044857504	0.049101328	0.05651888	0.064125272	0.071623724	0.08434378	0.097686714	0.10195359	0.114044852	0.142268271	0.154467123	0.176995239	0.19157569	0.208128113	0.231356852	0.261885178	0.292718874	0.330414526
7.5	0	0.00361823	-0.00143008	-0.003327059	0.005648526	0.002072793	0.002088214	0.012025739	0.016789359	0.016019963	0.010920988	0.013114495	0.010669802	0.01057288	0.011928328	0.016317316	0.01904811	0.022193834	0.025931376	0.025740738	0.022729881	0.022265239	0.026042552	0.028316069	0.024218161	0.025693038	0.030303197	0.025388023	0.029608264	0.035264473	0.034833394	0.039432893	0.044900381	0.046224492	0.04854434	0.060508775	0.074371025	0.081518028	0.095291248	0.118127838	0.139947722	0.154325822	0.171695466	0.187586383	0.215395096	0.23207077	0.26132207	0.299327769	0.330679722
7.5	0	0.010314286	0.00492243	-0.002942959	0.001101528	0.001518333	0.00080083	0.001801029	0.002712196	0.006364454	0.005315781	0.005738673	0.012641162	0.014854383	0.009518241	0.015892261	0.012693186	0.014406095	0.018239901	0.019262543	0.021453691	0.0246706	0.024475294	0.023972702	0.026983343	0.027664081	0.03338561	0.029283076	0.037482321	0.033498975	0.030051487	0.032194821	0.037668355	0.044693006	0.055407652	0.06507665	0.073537922	0.086255019	0.100820946	0.118003991	0.128695171	0.142872494	0.165808345	0.185606601	0.203529633	0.230393855	0.265626745	0.3045395	0.334455584
8	0	0.000390207	0.002115247	0.001306747	0.000979872	-0.000800054	-0.002011205	-0.000459023	0.005674422	0.010491981	0.003689482	0.01320695	0.012527809	0.007303435	0.012782243	0.017074556	0.012360307	0.012655407	0.016039966	0.021253656	0.02135441	0.020771111	0.022499488	0.019849244	0.023092841	0.025455468	0.016674856	0.028707773	0.034489533	0.042372338	0.04403882	0.04025412	0.040490448	0.044428016	0.048722473	0.058504966	0.074001096	0.08594007	0.093293283	0.103816949	0.122875868	0.141908155	0.162397565	0.183820963	0.196609073	0.223443675	0.243323507	0.285696253	0.324632724
8	0	-0.00015553	-0.002204194	0.000766363	0.006514784	0.005554166	0.001707124	0.002910615	0.006975834	0.00862941	0.010263817	0.011689573	0.007246639	0.012182239	0.015441199	0.017809383	0.014691652	0.021710848	0.025168167	0.025402301	0.025880347	0.024637725	0.023458218	0.023896456	0.021540711	0.028223555	0.034201756	0.031403333	0.026454332	0.027925941	0.035668975	0.043727804	0.050552862	0.053420196	0.058231309	0.064903588	0.072291837	0.083458456	0.098022548	0.119483718	0.138552496	0.148147113	0.167819816	0.181869755	0.21043867	0.235787778	0.254411535	0.289574832	0.328654491
8	0	0.005640598	0.003533234	0.006450399	0.006983852	0.005255295	0.007100628	0.010576787	0.011318196	0.010628165	0.008836838	0.007378441	0.013243971	0.011189597	0.00781938	0.010590269	0.010440034	0.020678862	0.021047971	0.020640227	0.02418037	0.024200178	0.02200955	0.021346924	0.018031718	0.024332682	0.030448204	0.026344585	0.022044367	0.031014523	0.035464983	0.035999325	0.040792296	0.048292533	0.055158394	0.060851658	0.068228779	0.082239995	0.101643916	0.117262354	0.135311188	0.147713524	0.168106378	0.184886701	0.204046937	0.231251972	0.262792876	0.301257398	0.340238232
8	0	0.001803821	-0.001475592	-0.003919107	-0.003853697	-0.003913135	-0.003137841	0.001942095	0.008046368	0.007128587	0.003995089	0.014269611	0.01217655	0.007683462	0.012635229	0.010946247	0.012976183	0.014955335	0.014059519	0.021174126	0.026051528	0.025921616	0.028958802	0.030056988	0.027874691	0.025515745	0.028786766	0.025510105	0.026852301	0.031548028	0.034611309	0.038641501	0.046455547	0.048372336	0.051522818	0.060207028	0.070944223	0.085527577	0.102843515	0.117129622	0.140135886	0.152752798	0.168236809	0.184358494	0.204661949	0.231333744	0.252985297	0.290732986	0.331606895
8	0	0.003234931	0.001702629	0.004714324	0.005694527	0.005894529	0.007232315	0.007535023	0.008460075	0.010569169	0.008187623	0.014720641	0.011511148	0.012041176	0.014819177	0.015571717	0.016055678	0.015039464	0.019483894	0.024722646	0.026795711	0.027006857	0.027750848	0.028427474	0.025906505	0.025652707	0.027219377	0.034480118	0.03417323	0.032975954	0.039748277	0.042856876	0.048039142	0.051414144	0.055168255	0.061210681	0.070106667	0.082765572	0.095759694	0.109853929	0.127614521	0.145390493	0.161473512	0.182538297	0.197119003	0.228227588	0.254157924	0.291456782	0.330201656
8	0	0.006114692	0.004314979	0.004206994	0.007690138	0.007127079	0.007000245	0.007295644	0.009438069	0.016996146	0.015572002	0.014489213	0.011970777	0.016406022	0.018108794	0.022767535	0.023285144	0.019953372	0.021592374	0.020645836	0.023959488	0.032848318	0.034686599	0.029855639	0.028819114	0.028110751	0.029031487	0.030963753	0.034161259	0.037619301	0.038111293	0.045961378	0.051232719	0.054588866	0.059182636	0.06833463	0.078085602	0.085746689	0.097963114	0.109361663	0.131218947	0.148869159	0.174411186	0.179804071	0.208411244	0.233222297	0.260285217	0.298139632	0.334934654
8	0	0.002360195	0.002436253	0.003840141	0.003948009	0.005605145	0.005322433	0.002625467	0.003770478	0.007760612	0.006348478	0.005883076	0.008873764	0.012212362	0.012447473	0.017214822	0.015351078	0.018007193	0.023330715	0.024881138	0.020656603	0.018484281	0.022414063	0.026266117	0.02850958	0.027572692	0.033009747	0.034300476	0.035520412	0.035990414	0.039529779	0.041414308	0.045591079	0.05305057	0.060479137	0.067306873	0.075387303	0.087488196	0.104729514	0.120819852	0.138513947	0.157919797	0.170827963	0.191733939	0.207853052	0.232997915	0.262631315	0.299862719	0.340161174
8	0	0.000959301	-0.000312586	0.004743868	0.003493868	0.002023913	0.005499266	0.008127781	0.009490906	0.013028547	0.011952729	0.013264312	0.007488951	0.011061846	0.015485287	0.015260681	0.017065381	0.022557659	0.019203379	0.019569947	0.023852932	0.025283931	0.027412866	0.028737013	0.021855896	0.023983711	0.028410255	0.027017287	0.0320184	0.03812822	0.037751457	0.045141077	0.049837529	0.049797018	0.055531987	0.068817001	0.081186865	0.089509376	0.102166418	0.12518326	0.139668666	0.156530697	0.175196236	0.188368662	0.209296239	0.234145986	0.267324454	0.30295838	0.337131075
8	0	0.009982911	0.00585834	0.00188477	0.00652557	0.008321135	0.008803667	0.012456787	0.012909095	0.009446735	0.01181689	0.010305456	0.014626268	0.021470627	0.014343529	0.018277035	0.015875694	0.024852204	0.024651025	0.020462765	0.024019966	0.02517733	0.019827925	0.025113488	0.036346361	0.028703461	0.028332252	0.034120765	0.034078461	0.03974002	0.043632418	0.045689146	0.046813778	0.051859176	0.056008645	0.061757555	0.072914426	0.086410341	0.101580386	0.1141024	0.13001803	0.154273898	0.167180786	0.18428682	0.204522411	0.229732609	0.255603357	0.290395649	0.327329356
8	0	0.002513258	0.000530251	0.002015794	0.004433516	0.004287622	0.002735565	0.003736137	0.007579041	0.010191424	0.009268374	0.005397381	0.006311443	0.005012761	0.01119246	0.014643943	0.013833405	0.014114265	0.016361699	0.016394926	0.017074605	0.020708493	0.022508994	0.021161233	0.023446263	0.027392432	0.026257247	0.024918402	0.026407478	0.028401316	0.031699101	0.038374481	0.041739315	0.044520246	0.049172878	0.059532918	0.070385601	0.0781921	0.094367146	0.111941785	0.128903925	0.148272256	0.16946641	0.186077678	0.206741067	0.229890781	0.258929314	0.296869617	0.335225852
[truncated: 161 more columns]
