# Supplementary material for: Raman microscopy-based quantification of the physical properties of intracellular lipids
Source: Commun Biol. 2021 Oct 8;4:1176. doi: 10.1038/s42003-021-02679-w (PMC8501034; doi:10.1038/s42003-021-02679-w)
Supplement: Supplementary file 8 — Supplementary Data 5 [file 42003_2021_2679_MOESM8_ESM.csv]

relative_PC18:1(d0)_amount (row) \ Raman shift (column)	2000.152135	2001.588825	2003.025515	2004.462205	2005.898895	2007.335585	2008.772275	2010.208965	2011.645655	2013.082345	2014.519035	2015.955725	2017.392415	2018.829105	2020.265795	2021.702486	2023.139176	2024.575866	2026.012556	2027.449246	2028.885936	2030.322626	2031.759316	2033.196006	2034.632696	2036.069386	2037.506076	2038.942766	2040.379456	2041.816146	2043.252836	2044.689526	2046.126216	2047.562906	2048.999596	2050.436287	2051.872977	2053.309667	2054.746357	2056.183047	2057.619737	2059.056427	2060.493117	2061.929807	2063.366497	2064.803187	2066.239877	2067.676567	2069.113257
0	0	0.000621828	0.001125503	0.002577584	0.004103353	0.005507822	0.007004228	0.008544753	0.009900622	0.011133705	0.012326378	0.013682636	0.01425478	0.014711187	0.015667994	0.016279549	0.01751086	0.018647675	0.019788126	0.020991991	0.022545306	0.024127819	0.025417872	0.027001935	0.028373076	0.029561135	0.031508057	0.032961568	0.034597217	0.036438681	0.039027498	0.041493528	0.045185844	0.049168771	0.054294959	0.061104441	0.068954188	0.077683534	0.087981076	0.100264342	0.114023587	0.12782613	0.142558217	0.159804632	0.180950182	0.205652197	0.237452623	0.276831063	0.320142288
2	0	0.001580631	0.00222972	0.003194655	0.004382525	0.005279392	0.006451928	0.008214195	0.009577111	0.01081297	0.012191991	0.012905453	0.014273752	0.014981978	0.015860776	0.016816234	0.017751538	0.019080795	0.020688073	0.021806188	0.022928493	0.02438686	0.026065607	0.027528031	0.028538851	0.030191327	0.031894717	0.03351712	0.034519851	0.036918957	0.039558447	0.042799916	0.04670932	0.051396099	0.05689927	0.063930708	0.072376003	0.081918386	0.094717586	0.108650954	0.123569547	0.139303034	0.155611192	0.172942948	0.193602067	0.219045683	0.249360965	0.286769433	0.327813111
4	0	0.000270589	0.001667222	0.002471488	0.00356529	0.004510837	0.005754958	0.007137987	0.007969303	0.008313975	0.009265761	0.011286991	0.012564821	0.012283394	0.013741815	0.015004084	0.01702066	0.018544588	0.019604427	0.02090433	0.022707928	0.023924559	0.024641775	0.025976783	0.02677183	0.027638382	0.030118772	0.03155728	0.0317872	0.034290209	0.037984295	0.041207744	0.045213045	0.050445584	0.056270615	0.064960938	0.07503626	0.085195493	0.098885747	0.115153961	0.132777014	0.149662571	0.167013709	0.185033308	0.205596234	0.2282235	0.25747697	0.293675942	0.330856597
6	0	0.001330141	0.001391257	0.002143876	0.004325953	0.004617845	0.004861432	0.006571233	0.007692586	0.007752071	0.009005794	0.01069735	0.012023043	0.012659561	0.014696181	0.01453741	0.016268402	0.018123056	0.019212346	0.020494709	0.022087021	0.023128583	0.023739607	0.025068619	0.025765577	0.028039722	0.028224465	0.030624271	0.031529073	0.033080008	0.035769731	0.039124303	0.044297556	0.049551184	0.055142423	0.063624738	0.073776359	0.084814349	0.099978251	0.115769355	0.133945178	0.150572963	0.168048311	0.186110069	0.205864974	0.229081292	0.256619665	0.291153257	0.328543401
8	0	0.003702498	0.002363463	0.002891066	0.004589677	0.004205301	0.00415237	0.00611292	0.00909983	0.01113809	0.008923365	0.011145957	0.011672103	0.012226491	0.013911768	0.016867092	0.01625428	0.018750434	0.020768672	0.022029447	0.023076322	0.023981342	0.02522665	0.025532389	0.026059852	0.027005711	0.029464997	0.029458236	0.030521849	0.034405709	0.037574039	0.04195261	0.046271836	0.050069428	0.05528742	0.063559801	0.073444661	0.08464703	0.099405296	0.115119153	0.134094053	0.150280005	0.169268857	0.185668456	0.206371146	0.231600547	0.25838917	0.295787659	0.333424897
[truncated: 161 more columns]
