# Supplementary material for: Raman microscopy-based quantification of the physical properties of intracellular lipids
Source: Commun Biol. 2021 Oct 8;4:1176. doi: 10.1038/s42003-021-02679-w (PMC8501034; doi:10.1038/s42003-021-02679-w)
Supplement: Supplementary file 9 — Supplementary Data 6 [file 42003_2021_2679_MOESM9_ESM.csv]

summary	LD	LD	non-LD	non-LD
condition	pre	post	pre	post
Digitonin	5.193	5.24	3.618	3.936
Digitonin	5.159	5.132	3.789	4.142
Digitonin	3.793	3.861	3.385	3.81
Digitonin	3.66	3.642	3.216	3.691
Digitonin	3.383	3.385	3.144	3.367
PBS	4.228	4.322	3.524	3.552
PBS	4.012	4.028	3.191	3.207
PBS	3.842	3.803	3.84	3.889
PBS	3.698	3.666	3.583	3.581
PBS	4.453	4.51	3.537	3.399
