# Supplementary material for: Raman microscopy-based quantification of the physical properties of intracellular lipids
Source: Commun Biol. 2021 Oct 8;4:1176. doi: 10.1038/s42003-021-02679-w (PMC8501034; doi:10.1038/s42003-021-02679-w)
Supplement: Supplementary file 10 — Supplementary Data 7 [file 42003_2021_2679_MOESM10_ESM.csv]

summary	NL	NL	PL	PL
condtion	C16:0(d0)	C16:0(d31)	C16:0(d0)	C16:0(d31)
1: C16:0(d31) 50uM	0.804566454	0.866537727	1.85666662	3.355403113
1: C16:0(d31) 50uM	0.536477577	0.939066578	2.285678194	4.331546256
1: C16:0(d31) 50uM	0.496840736	0.799394118	1.542767274	3.006014652
2: C16:0(d31) 30uM + C16:0(d0) 30uM	0.618205023	1.18800915	1.868876441	3.053340465
2: C16:0(d31) 30uM + C16:0(d0) 30uM	0.607981616	1.360163336	2.065610471	4.7096883
2: C16:0(d31) 30uM + C16:0(d0) 30uM	0.528291936	1.145466563	1.241943476	2.642831685
3: C16:0(d31) 50uM + SCD1i	0.890894424	1.586528696	2.13218815	5.141228219
3: C16:0(d31) 50uM + SCD1i	0.599312233	1.608266662	3.165030008	7.160573126
3: C16:0(d31) 50uM + SCD1i	0.64037984	1.468334594	1.852540351	4.150249106
4: C16:0(d31) 10uM + SCD1i	0.594984313	0.03987233	3.1560262	1.221547772
4: C16:0(d31) 10uM + SCD1i	0.510259554	0.048129409	4.549603255	1.877318795
4: C16:0(d31) 10uM + SCD1i	0.406837202	0.041323934	2.27923239	0.764993349
5: C16:0(d31) 10uM	0.511519653	0.038185318	3.891611364	1.364826925
5: C16:0(d31) 10uM	0.496493019	0.043316227	4.711923329	1.921324151
5: C16:0(d31) 10uM	0.55595207	0.030443286	2.653683995	0.885841646
6: C16:0(d31) 30uM + C20:4(d0) 30uM	0.560471492	0.52232799	2.63373986	2.957365963
6: C16:0(d31) 30uM + C20:4(d0) 30uM	0.937731738	0.616393613	2.976165621	4.013904378
6: C16:0(d31) 30uM + C20:4(d0) 30uM	1.746305788	0.527820981	1.681147341	2.411628224
7: C16:0(d31) 10uM + C20:4(d0) 40uM	0.633612223	0.147086953	3.910830284	1.933398332
7: C16:0(d31) 10uM + C20:4(d0) 40uM	0.622655715	0.176185432	3.276206946	1.801830798
7: C16:0(d31) 10uM + C20:4(d0) 40uM	0.723804555	0.128268545	2.75545506	1.514463569
8: C16:0(d31) 30uM + C16:0(d0) 100uM	0.445997	2.834767802	1.526720726	6.429704397
8: C16:0(d31) 30uM + C16:0(d0) 100uM	0.563320052	4.022808266	1.516454702	6.859436921
8: C16:0(d31) 30uM + C16:0(d0) 100uM	0.588918078	3.788772735	1.338245256	6.343155713
9: control	0.525602458	0	5.325879371	0
9: control	0.485259779	0	3.820906266	0
9: control	0.838905544	0	4.282242381	0
